# Supplementary material for: Human leukocyte antigen-dependent colonization of Lactobacillus in the early-life gut
Source: Front Microbiomes. 2023 Sep 29;2:1192773. doi: 10.3389/frmbi.2023.1192773 (PMC12993612; doi:10.3389/frmbi.2023.1192773)
Supplement: Supplementary file 1 [file DataSheet_1.zip]

Archive with 3 entries (3 files):
- Data 1.CSV
- Data 2.CSV
- Supplementary Tables 1-3.DOCX
