# Supplementary material for: Human leukocyte antigen-dependent colonization of Lactobacillus in the early-life gut
Source: Front Microbiomes. 2023 Sep 29;2:1192773. doi: 10.3389/frmbi.2023.1192773 (PMC12993612; doi:10.3389/frmbi.2023.1192773)
Supplement: Supplementary file 1 [file DataSheet_1.zip › Data 1.CSV]

	ID	Age.collected.month	copies_16s_per_gram_stool	Autoimmune_Disorder	Total_breastfeeding.mo.	DR15.DQ602	DR5.DQ7	DR8.DQ4	Lactobacillus_Presence	AgeGroup	Active_Breastfeeding	Lactobacillus_ruminis_6041	Lactobacillus_ruminis_6042	Lactobacillus_NA_5943	Lactobacillus_NA_5948	Lactobacillus_NA_5951	Lactobacillus_NA_5952	Lactobacillus_NA_5954	Lactobacillus_NA_5955	Lactobacillus_NA_5958	Lactobacillus_NA_5961	Lactobacillus_casei_5909	Lactobacillus_NA_5968	Lactobacillus_NA_5972	Lactobacillus_NA_5973	Lactobacillus_rhamnosus_6040	Lactobacillus_rhamnosus_6039	Lactobacillus_NA_5971	Lactobacillus_NA_5981	Lactobacillus_NA_5987	Lactobacillus_delbrueckii_5913	Lactobacillus_oris_6028	Lactobacillus_NA_6008	Lactobacillus_NA_6013	Lactobacillus_NA_6020	Lactobacillus_reuteri_6038	Lactobacillus	Bifidobacterium
1	538	12.8	24441380	Control	7	TRUE	FALSE	FALSE	No	12-13	No	0	0	0	0	0	0	0	0	0	0	0	0	0	0	0	0	0	0	0	0	0	0	0	0	0	0	1135
2	1667	NA	6421022	T1D	2	FALSE	FALSE	FALSE	Yes	NaN	NA	0	0	0	0	0	0	0	0	0	0	0	0	1	0	0	0	0	0	0	0	0	0	0	0	0	1	438
3	1765	17.2	5307216	Control	9	NA	NA	NA	Yes	17-18	No	0	0	0	0	0	0	0	0	0	0	0	0	1	0	0	0	0	0	0	0	0	0	0	0	0	1	160
4	1874	15	14230872	Control	3	TRUE	FALSE	FALSE	No	14-15	No	0	0	0	0	0	0	0	0	0	0	0	0	0	0	0	0	0	0	0	0	0	0	0	0	0	0	933
5	1960	16.6	50375736	Control	NA	TRUE	FALSE	FALSE	No	16-17	NA	0	0	0	0	0	0	0	0	0	0	0	0	0	0	0	0	0	0	0	0	0	0	0	0	0	0	0
6	1967	14	25610439	Control	9	FALSE	FALSE	FALSE	Yes	13-14	No	0	0	0	0	0	0	0	0	0	0	0	0	0	0	0	0	0	0	0	2	0	0	0	0	0	2	211
7	2048	13.6	21717368	Control	8	FALSE	TRUE	FALSE	Yes	13-14	No	0	0	15	0	0	0	0	0	0	0	0	0	0	0	0	0	0	0	0	0	0	0	0	0	0	15	433
8	2061	14.3	22726720	Celiac	9	FALSE	FALSE	FALSE	Yes	14-15	No	0	0	0	0	0	0	0	0	0	0	0	0	0	0	0	0	0	0	0	3	0	0	0	0	0	3	79
9	2067	13	23947064	Control	9	FALSE	FALSE	FALSE	No	12-13	No	0	0	0	0	0	0	0	0	0	0	0	0	0	0	0	0	0	0	0	0	0	0	0	0	0	0	1672
10	2068	13	36487386	Control	9	FALSE	FALSE	FALSE	No	12-13	No	0	0	0	0	0	0	0	0	0	0	0	0	0	0	0	0	0	0	0	0	0	0	0	0	0	0	1050
11	2072	13.8	76460309	Control	8	TRUE	FALSE	FALSE	Yes	13-14	No	0	0	0	0	0	8	0	0	0	0	0	0	0	0	0	0	0	0	0	0	0	0	0	0	0	8	4
12	2084	13.9	57979887	Control	8	FALSE	FALSE	FALSE	No	13-14	No	0	0	0	0	0	0	0	0	0	0	0	0	0	0	0	0	0	0	0	0	0	0	0	0	0	0	976
13	2087	13.5	90327264	Control	9	NA	NA	NA	No	13-14	No	0	0	0	0	0	0	0	0	0	0	0	0	0	0	0	0	0	0	0	0	0	0	0	0	0	0	634
14	2096	13.1	75738209	Control	8	FALSE	FALSE	FALSE	No	13-14	No	0	0	0	0	0	0	0	0	0	0	0	0	0	0	0	0	0	0	0	0	0	0	0	0	0	0	441
15	2116	15.3	18832709	Control	8	NA	NA	NA	No	15-16	No	0	0	0	0	0	0	0	0	0	0	0	0	0	0	0	0	0	0	0	0	0	0	0	0	0	0	901
16	2125	NA	6050022	Control	NA	FALSE	TRUE	FALSE	No	NaN	NA	0	0	0	0	0	0	0	0	0	0	0	0	0	0	0	0	0	0	0	0	0	0	0	0	0	0	102
17	2126	13.5	1103889	Control	9	NA	NA	NA	No	13-14	No	0	0	0	0	0	0	0	0	0	0	0	0	0	0	0	0	0	0	0	0	0	0	0	0	0	0	1619
18	2148	13.7	973534	Control	7	TRUE	FALSE	FALSE	Yes	13-14	No	0	0	0	2	10	0	0	0	0	0	0	0	0	0	0	0	0	0	0	0	0	0	0	0	0	12	1907
19	2159	14.1	3749356	Control	4	TRUE	FALSE	FALSE	No	14-15	No	0	0	0	0	0	0	0	0	0	0	0	0	0	0	0	0	0	0	0	0	0	0	0	0	0	0	916
20	2163	13.6	23883051	Control	9	FALSE	FALSE	TRUE	Yes	13-14	No	0	0	0	0	0	0	0	0	0	0	0	0	0	0	0	0	0	0	0	1	0	0	0	0	0	1	561
21	2174	12.4	11212578	Control	3	NA	NA	NA	No	12-13	No	0	0	0	0	0	0	0	0	0	0	0	0	0	0	0	0	0	0	0	0	0	0	0	0	0	0	137
22	2175	13.7	25287448	Control	4	FALSE	FALSE	FALSE	No	13-14	No	0	0	0	0	0	0	0	0	0	0	0	0	0	0	0	0	0	0	0	0	0	0	0	0	0	0	1983
23	2206	12.4	47030140	Control	9	FALSE	FALSE	FALSE	No	12-13	No	0	0	0	0	0	0	0	0	0	0	0	0	0	0	0	0	0	0	0	0	0	0	0	0	0	0	238
24	2226	12.8	10857964	Control	9	FALSE	FALSE	FALSE	No	12-13	No	0	0	0	0	0	0	0	0	0	0	0	0	0	0	0	0	0	0	0	0	0	0	0	0	0	0	2461
25	2229	12.8	19660142	Control	9	FALSE	FALSE	FALSE	No	12-13	No	0	0	0	0	0	0	0	0	0	0	0	0	0	0	0	0	0	0	0	0	0	0	0	0	0	0	255
26	2235	12.2	78607100	Control	4	NA	NA	NA	Yes	12-13	No	0	0	0	0	0	0	0	0	0	0	0	0	0	0	6	40	319	0	0	0	0	21	296	0	0	682	9986
27	2255	12.2	98708769	Control	9	FALSE	FALSE	FALSE	No	12-13	No	0	0	0	0	0	0	0	0	0	0	0	0	0	0	0	0	0	0	0	0	0	0	0	0	0	0	315
28	2271	14.5	3614408	Control	9	NA	NA	NA	No	14-15	No	0	0	0	0	0	0	0	0	0	0	0	0	0	0	0	0	0	0	0	0	0	0	0	0	0	0	918
29	2284	12.6	7436498	Control	9	FALSE	TRUE	FALSE	No	12-13	No	0	0	0	0	0	0	0	0	0	0	0	0	0	0	0	0	0	0	0	0	0	0	0	0	0	0	582
30	2294	12.4	31918534	Control	9	TRUE	FALSE	TRUE	No	12-13	No	0	0	0	0	0	0	0	0	0	0	0	0	0	0	0	0	0	0	0	0	0	0	0	0	0	0	13
31	2299	12.9	15119516	Control	9	FALSE	FALSE	FALSE	No	12-13	No	0	0	0	0	0	0	0	0	0	0	0	0	0	0	0	0	0	0	0	0	0	0	0	0	0	0	337
32	2304	13.4	12735817	Control	6	TRUE	FALSE	FALSE	Yes	13-14	No	0	0	0	0	0	0	0	0	0	0	0	0	0	0	0	0	0	0	5	0	0	0	0	0	0	5	938
33	2313	12.7	4860685	Control	5	NA	NA	NA	No	12-13	No	0	0	0	0	0	0	0	0	0	0	0	0	0	0	0	0	0	0	0	0	0	0	0	0	0	0	3540
34	2316	13.1	2721457	Control	9	FALSE	FALSE	TRUE	No	13-14	No	0	0	0	0	0	0	0	0	0	0	0	0	0	0	0	0	0	0	0	0	0	0	0	0	0	0	203
35	2318	12.4	20626660	Control	9	TRUE	FALSE	TRUE	No	12-13	No	0	0	0	0	0	0	0	0	0	0	0	0	0	0	0	0	0	0	0	0	0	0	0	0	0	0	104
36	2321	12.4	50735587	Control	8	FALSE	FALSE	FALSE	No	12-13	No	0	0	0	0	0	0	0	0	0	0	0	0	0	0	0	0	0	0	0	0	0	0	0	0	0	0	776
37	2325	12.9	48903497	Control	1	FALSE	FALSE	FALSE	No	12-13	No	0	0	0	0	0	0	0	0	0	0	0	0	0	0	0	0	0	0	0	0	0	0	0	0	0	0	2921
38	2326	12.5	48378299	JIA	9	FALSE	FALSE	FALSE	No	12-13	No	0	0	0	0	0	0	0	0	0	0	0	0	0	0	0	0	0	0	0	0	0	0	0	0	0	0	37
39	2328	14.4	12311017	Control	1	FALSE	FALSE	FALSE	Yes	14-15	No	0	0	0	0	0	0	0	0	0	0	0	0	2	0	0	0	0	0	0	0	0	0	0	0	0	2	1980
40	2330	12.4	5660115	Control	9	TRUE	FALSE	FALSE	No	12-13	No	0	0	0	0	0	0	0	0	0	0	0	0	0	0	0	0	0	0	0	0	0	0	0	0	0	0	6214
41	2331	12.1	51750718	Control	9	TRUE	FALSE	FALSE	No	12-13	No	0	0	0	0	0	0	0	0	0	0	0	0	0	0	0	0	0	0	0	0	0	0	0	0	0	0	0
42	2346	12.6	24289528	Control	7	FALSE	FALSE	FALSE	No	12-13	No	0	0	0	0	0	0	0	0	0	0	0	0	0	0	0	0	0	0	0	0	0	0	0	0	0	0	1232
43	2354	12.2	23182774	Control	9	FALSE	FALSE	FALSE	No	12-13	No	0	0	0	0	0	0	0	0	0	0	0	0	0	0	0	0	0	0	0	0	0	0	0	0	0	0	989
44	2356	13.1	13403813	Control	9	TRUE	FALSE	FALSE	Yes	13-14	No	0	0	0	0	0	0	0	0	0	0	0	0	3	0	0	0	0	0	0	0	0	0	0	0	0	3	1443
45	2368	12.5	27649020	Control	9	NA	NA	NA	No	12-13	No	0	0	0	0	0	0	0	0	0	0	0	0	0	0	0	0	0	0	0	0	0	0	0	0	0	0	236
46	2371	13.2	43689925	Control	4	NA	NA	NA	No	13-14	No	0	0	0	0	0	0	0	0	0	0	0	0	0	0	0	0	0	0	0	0	0	0	0	0	0	0	1554
47	2372	12	964124	Control	1	FALSE	FALSE	FALSE	Yes	11-12	No	0	0	0	0	0	0	0	0	0	0	0	0	0	0	0	0	5	0	0	0	0	0	0	0	0	5	614
48	2373	12.1	77597	Control	8	FALSE	TRUE	FALSE	Yes	12-13	No	0	0	0	0	0	0	0	0	0	0	0	0	0	0	0	0	1	0	0	0	0	0	0	0	0	1	604
49	2379	12.2	2998276	Control	8	FALSE	FALSE	FALSE	Yes	12-13	No	0	0	0	0	0	0	0	0	0	0	0	0	0	0	0	0	0	0	0	7	0	0	0	0	0	7	2707
50	2390	12.9	71205429	Control	9	FALSE	FALSE	FALSE	No	12-13	No	0	0	0	0	0	0	0	0	0	0	0	0	0	0	0	0	0	0	0	0	0	0	0	0	0	0	307
51	2391	12.6	788130	Control	9	FALSE	FALSE	FALSE	No	12-13	No	0	0	0	0	0	0	0	0	0	0	0	0	0	0	0	0	0	0	0	0	0	0	0	0	0	0	1775
52	2395	12.1	3314058	Control	6	FALSE	FALSE	FALSE	No	12-13	No	0	0	0	0	0	0	0	0	0	0	0	0	0	0	0	0	0	0	0	0	0	0	0	0	0	0	113
53	2397	12.3	13805416	Control	9	FALSE	FALSE	FALSE	No	12-13	No	0	0	0	0	0	0	0	0	0	0	0	0	0	0	0	0	0	0	0	0	0	0	0	0	0	0	4846
54	2400	13.5	4559479	Control	9	FALSE	TRUE	FALSE	Yes	13-14	No	0	0	0	0	0	0	0	0	0	0	0	1	0	0	0	0	0	0	0	0	0	0	0	0	0	1	11
55	2402	13.4	249643	Control	9	FALSE	TRUE	FALSE	Yes	13-14	No	0	0	0	0	0	0	0	0	0	0	0	0	0	0	0	0	1	0	0	0	0	0	0	0	0	1	3361
56	2405	12.3	3742477	Control	9	TRUE	FALSE	FALSE	Yes	12-13	No	0	0	0	0	0	0	0	0	0	0	0	1	0	0	0	0	0	0	0	0	0	0	0	0	0	1	653
57	2409	13.4	22341300	Control	9	NA	NA	NA	No	13-14	No	0	0	0	0	0	0	0	0	0	0	0	0	0	0	0	0	0	0	0	0	0	0	0	0	0	0	2074
58	2412	12.7	2354348	Celiac	7	FALSE	TRUE	FALSE	Yes	12-13	No	0	344	0	0	0	0	0	0	0	0	0	0	0	0	0	0	0	0	0	0	0	0	0	0	0	344	4439
59	2417	15.2	2400522	Control	9	NA	NA	NA	Yes	15-16	No	0	0	0	0	0	0	0	0	0	0	0	0	1	0	0	0	0	0	0	22	0	3	0	0	0	26	2176
60	2422	12.2	18843124	Control	5	FALSE	FALSE	FALSE	No	12-13	No	0	0	0	0	0	0	0	0	0	0	0	0	0	0	0	0	0	0	0	0	0	0	0	0	0	0	639
61	2425	12.2	48177598	Control	9	FALSE	FALSE	FALSE	Yes	12-13	No	0	0	0	0	0	0	0	0	0	0	0	0	2	0	0	0	0	0	0	0	0	0	0	0	0	2	2847
62	2429	12.2	67454497	Control	9	FALSE	FALSE	FALSE	Yes	12-13	No	0	0	0	0	0	0	0	0	0	0	0	0	0	0	0	0	0	0	0	2	0	0	0	0	0	2	536
63	2430	14.7	9541264	Control	8	NA	NA	NA	No	14-15	No	0	0	0	0	0	0	0	0	0	0	0	0	0	0	0	0	0	0	0	0	0	0	0	0	0	0	633
64	2438	14	7686048	Control	6	FALSE	FALSE	FALSE	No	13-14	No	0	0	0	0	0	0	0	0	0	0	0	0	0	0	0	0	0	0	0	0	0	0	0	0	0	0	1962
65	2441	13	28424989	Control	9	FALSE	FALSE	FALSE	No	12-13	No	0	0	0	0	0	0	0	0	0	0	0	0	0	0	0	0	0	0	0	0	0	0	0	0	0	0	476
66	2444	13.9	12327304	Control	NA	FALSE	FALSE	FALSE	No	13-14	NA	0	0	0	0	0	0	0	0	0	0	0	0	0	0	0	0	0	0	0	0	0	0	0	0	0	0	50
67	2445	12.2	53997327	Control	4	TRUE	FALSE	TRUE	No	12-13	No	0	0	0	0	0	0	0	0	0	0	0	0	0	0	0	0	0	0	0	0	0	0	0	0	0	0	171
68	2447	12.5	20908921	Control	7	FALSE	TRUE	FALSE	No	12-13	No	0	0	0	0	0	0	0	0	0	0	0	0	0	0	0	0	0	0	0	0	0	0	0	0	0	0	2486
69	2463	14	15568568	Control	9	TRUE	FALSE	FALSE	No	13-14	No	0	0	0	0	0	0	0	0	0	0	0	0	0	0	0	0	0	0	0	0	0	0	0	0	0	0	1258
70	2466	12.4	34793464	Control	9	FALSE	FALSE	FALSE	No	12-13	No	0	0	0	0	0	0	0	0	0	0	0	0	0	0	0	0	0	0	0	0	0	0	0	0	0	0	596
71	2467	12.1	9439260	Control	6	FALSE	FALSE	TRUE	No	12-13	No	0	0	0	0	0	0	0	0	0	0	0	0	0	0	0	0	0	0	0	0	0	0	0	0	0	0	3798
72	2474	16.7	19020327	Control	9	TRUE	FALSE	FALSE	No	16-17	No	0	0	0	0	0	0	0	0	0	0	0	0	0	0	0	0	0	0	0	0	0	0	0	0	0	0	739
73	2477	12	16205971	Control	6	FALSE	TRUE	FALSE	No	11-12	No	0	0	0	0	0	0	0	0	0	0	0	0	0	0	0	0	0	0	0	0	0	0	0	0	0	0	2794
74	2504	14	23224658	Control	NA	FALSE	FALSE	FALSE	No	13-14	NA	0	0	0	0	0	0	0	0	0	0	0	0	0	0	0	0	0	0	0	0	0	0	0	0	0	0	1102
75	2510	13.4	9835198	Control	9	FALSE	FALSE	FALSE	No	13-14	No	0	0	0	0	0	0	0	0	0	0	0	0	0	0	0	0	0	0	0	0	0	0	0	0	0	0	2361
76	2513	15.9	8189265	Control	6	FALSE	FALSE	FALSE	No	15-16	No	0	0	0	0	0	0	0	0	0	0	0	0	0	0	0	0	0	0	0	0	0	0	0	0	0	0	268
77	2528	13.2	23607553	Control	9	FALSE	FALSE	FALSE	Yes	13-14	No	0	0	0	0	0	0	0	0	0	0	0	0	0	0	0	0	1	0	0	0	0	0	0	0	0	1	931
78	2538	12.7	46019316	Control	7	NA	NA	NA	No	12-13	No	0	0	0	0	0	0	0	0	0	0	0	0	0	0	0	0	0	0	0	0	0	0	0	0	0	0	1018
79	2561	13.2	18367646	Control	9	FALSE	FALSE	FALSE	No	13-14	No	0	0	0	0	0	0	0	0	0	0	0	0	0	0	0	0	0	0	0	0	0	0	0	0	0	0	235
80	2565	12.5	1350216	Control	9	FALSE	FALSE	FALSE	Yes	12-13	No	0	0	0	0	0	0	0	0	0	0	0	35	95	0	0	0	0	0	0	0	0	0	0	0	0	130	2362
81	2574	13.1	5077370	Control	7	FALSE	FALSE	FALSE	No	13-14	No	0	0	0	0	0	0	0	0	0	0	0	0	0	0	0	0	0	0	0	0	0	0	0	0	0	0	2303
82	2577	13.5	18498118	Control	9	FALSE	FALSE	FALSE	Yes	13-14	No	0	0	0	73	0	0	0	0	0	0	0	39	139	0	0	0	0	0	0	0	0	0	0	0	0	251	763
83	2581	12.6	166284016	Control	9	FALSE	FALSE	FALSE	No	12-13	No	0	0	0	0	0	0	0	0	0	0	0	0	0	0	0	0	0	0	0	0	0	0	0	0	0	0	166
84	2582	12.6	40734940	Control	7	TRUE	FALSE	FALSE	No	12-13	No	0	0	0	0	0	0	0	0	0	0	0	0	0	0	0	0	0	0	0	0	0	0	0	0	0	0	430
85	2586	12.6	502407	Control	7	TRUE	FALSE	FALSE	No	12-13	No	0	0	0	0	0	0	0	0	0	0	0	0	0	0	0	0	0	0	0	0	0	0	0	0	0	0	2578
86	2590	10.3	10766553	Control	3	NA	NA	NA	No	10-11	No	0	0	0	0	0	0	0	0	0	0	0	0	0	0	0	0	0	0	0	0	0	0	0	0	0	0	1161
87	2609	12.7	58026292	Control	9	FALSE	FALSE	FALSE	No	12-13	No	0	0	0	0	0	0	0	0	0	0	0	0	0	0	0	0	0	0	0	0	0	0	0	0	0	0	0
88	2613	0.6	11731291	Control	8	NA	NA	NA	No	0-1	Yes	0	0	0	0	0	0	0	0	0	0	0	0	0	0	0	0	0	0	0	0	0	0	0	0	0	0	608
89	2615	12.6	16728342	Control	9	TRUE	FALSE	FALSE	No	12-13	No	0	0	0	0	0	0	0	0	0	0	0	0	0	0	0	0	0	0	0	0	0	0	0	0	0	0	274
90	2617	12.8	2383684	Control	9	NA	NA	NA	No	12-13	No	0	0	0	0	0	0	0	0	0	0	0	0	0	0	0	0	0	0	0	0	0	0	0	0	0	0	855
91	2618	12.3	21582453	Control	8	TRUE	FALSE	FALSE	No	12-13	No	0	0	0	0	0	0	0	0	0	0	0	0	0	0	0	0	0	0	0	0	0	0	0	0	0	0	0
92	2625	15.1	424619	Control	8	FALSE	FALSE	FALSE	No	15-16	No	0	0	0	0	0	0	0	0	0	0	0	0	0	0	0	0	0	0	0	0	0	0	0	0	0	0	5963
93	2628	12.2	49344031	Control	9	TRUE	FALSE	FALSE	Yes	12-13	No	0	0	0	0	0	0	0	0	0	0	0	0	3	0	0	0	0	0	0	0	0	0	0	0	0	3	2873
94	2631	13.2	2917233	Control	9	FALSE	FALSE	FALSE	No	13-14	No	0	0	0	0	0	0	0	0	0	0	0	0	0	0	0	0	0	0	0	0	0	0	0	0	0	0	1493
95	2637	12.6	49183248	Control	9	FALSE	FALSE	TRUE	No	12-13	No	0	0	0	0	0	0	0	0	0	0	0	0	0	0	0	0	0	0	0	0	0	0	0	0	0	0	227
96	2638	12.1	1513941	Control	7	FALSE	FALSE	FALSE	No	12-13	No	0	0	0	0	0	0	0	0	0	0	0	0	0	0	0	0	0	0	0	0	0	0	0	0	0	0	929
97	2641	11	28730586	Control	6	FALSE	FALSE	TRUE	No	10-11	No	0	0	0	0	0	0	0	0	0	0	0	0	0	0	0	0	0	0	0	0	0	0	0	0	0	0	2019
98	2642	12.3	18522937	Control	9	FALSE	FALSE	FALSE	No	12-13	No	0	0	0	0	0	0	0	0	0	0	0	0	0	0	0	0	0	0	0	0	0	0	0	0	0	0	93
99	2644	12.5	18426764	Control	2	FALSE	FALSE	FALSE	No	12-13	No	0	0	0	0	0	0	0	0	0	0	0	0	0	0	0	0	0	0	0	0	0	0	0	0	0	0	1251
100	2649	12.1	30857498	Control	9	TRUE	FALSE	TRUE	No	12-13	No	0	0	0	0	0	0	0	0	0	0	0	0	0	0	0	0	0	0	0	0	0	0	0	0	0	0	222
101	2653	11.9	34489349	Control	9	TRUE	FALSE	FALSE	No	11-12	No	0	0	0	0	0	0	0	0	0	0	0	0	0	0	0	0	0	0	0	0	0	0	0	0	0	0	4877
102	2658	13.3	7489405	Control	4	FALSE	FALSE	TRUE	Yes	13-14	No	0	0	0	0	0	0	0	0	0	0	0	0	3	0	0	0	0	0	0	0	0	0	0	0	0	3	1171
103	2670	12.4	40090085	Control	8	FALSE	FALSE	FALSE	No	12-13	No	0	0	0	0	0	0	0	0	0	0	0	0	0	0	0	0	0	0	0	0	0	0	0	0	0	0	35
104	2672	12.7	4317176	Control	9	FALSE	TRUE	FALSE	No	12-13	No	0	0	0	0	0	0	0	0	0	0	0	0	0	0	0	0	0	0	0	0	0	0	0	0	0	0	1360
105	2677	12.1	44835280	Control	5	NA	NA	NA	No	12-13	No	0	0	0	0	0	0	0	0	0	0	0	0	0	0	0	0	0	0	0	0	0	0	0	0	0	0	2501
106	2678	12.1	30018585	Control	4	TRUE	FALSE	FALSE	No	12-13	No	0	0	0	0	0	0	0	0	0	0	0	0	0	0	0	0	0	0	0	0	0	0	0	0	0	0	246
107	2681	12.1	22636225	Control	2	FALSE	FALSE	TRUE	No	12-13	No	0	0	0	0	0	0	0	0	0	0	0	0	0	0	0	0	0	0	0	0	0	0	0	0	0	0	922
108	2682	NA	48388802	Control	NA	FALSE	FALSE	FALSE	Yes	NaN	NA	0	0	0	0	0	0	0	0	0	0	0	0	2	0	0	0	0	0	0	0	0	0	0	0	0	2	578
109	2688	12.3	29218022	Control	9	FALSE	TRUE	FALSE	Yes	12-13	No	0	0	0	0	0	0	0	0	0	0	0	0	0	0	0	0	9	0	0	0	0	0	0	0	0	9	1303
110	2699	12.5	13555995	Control	5	FALSE	FALSE	FALSE	No	12-13	No	0	0	0	0	0	0	0	0	0	0	0	0	0	0	0	0	0	0	0	0	0	0	0	0	0	0	6660
111	2700	12.7	65318753	Control	9	NA	NA	NA	Yes	12-13	No	0	0	0	0	0	3	0	0	0	0	0	0	0	0	0	0	0	0	0	0	0	0	0	0	0	3	188
112	2867	17.9	4288527	Control	7	FALSE	FALSE	FALSE	No	17-18	No	0	0	0	0	0	0	0	0	0	0	0	0	0	0	0	0	0	0	0	0	0	0	0	0	0	0	630
113	3859	18.2	59337848	Chrons	8	FALSE	FALSE	FALSE	No	18-X	No	0	0	0	0	0	0	0	0	0	0	0	0	0	0	0	0	0	0	0	0	0	0	0	0	0	0	423
114	3870	5.5	36733697	Control	6	FALSE	FALSE	FALSE	Yes	5-6	Yes	0	0	0	0	0	0	0	0	0	0	0	0	0	15	0	0	68	0	0	0	0	0	0	0	0	83	10496
115	3927	5.4	9283834	Control	8	FALSE	FALSE	FALSE	Yes	5-6	Yes	0	0	0	0	0	0	0	0	0	0	0	0	0	0	0	0	0	0	0	1	0	0	0	0	0	1	1613
116	3929	5.3	7721159	Control	4	FALSE	FALSE	FALSE	Yes	5-6	No	0	0	0	0	0	0	0	0	0	0	0	0	0	0	12	0	79	55	0	0	0	0	0	0	0	146	663
117	4175	21.4	7915563	Control	9	FALSE	FALSE	TRUE	No	18-X	No	0	0	0	0	0	0	0	0	0	0	0	0	0	0	0	0	0	0	0	0	0	0	0	0	0	0	0
118	4179	13.3	1528513	Control	9	NA	NA	NA	No	13-14	No	0	0	0	0	0	0	0	0	0	0	0	0	0	0	0	0	0	0	0	0	0	0	0	0	0	0	10469
119	4191	13	69110995	Control	NA	FALSE	FALSE	FALSE	Yes	12-13	NA	0	0	0	0	0	0	0	0	0	0	0	0	0	0	0	0	0	0	0	0	11	0	0	0	0	11	4831
120	4210	23.7	1484540	Control	9	NA	NA	NA	No	18-X	No	0	0	0	0	0	0	0	0	0	0	0	0	0	0	0	0	0	0	0	0	0	0	0	0	0	0	620
121	4211	13.2	441345	Control	7	FALSE	TRUE	FALSE	Yes	13-14	No	0	0	0	0	0	5	0	0	0	0	0	0	0	0	0	0	0	0	0	0	0	0	0	0	0	5	1978
122	4216	21.6	29412549	Control	9	TRUE	FALSE	FALSE	Yes	18-X	No	0	0	0	0	0	0	0	0	0	0	0	0	1	0	0	0	0	0	0	0	0	0	0	0	0	1	288
123	4217	13.2	88430414	Control	9	FALSE	FALSE	FALSE	Yes	13-14	No	0	0	0	0	0	0	0	0	0	0	0	0	0	0	0	0	0	0	0	0	258	524	0	0	0	782	3988
124	4248	12.9	5744578	Control	9	NA	NA	NA	No	12-13	No	0	0	0	0	0	0	0	0	0	0	0	0	0	0	0	0	0	0	0	0	0	0	0	0	0	0	735
125	4254	12.8	147058155	Control	7	FALSE	FALSE	FALSE	Yes	12-13	No	0	0	52	0	0	0	0	0	0	0	0	0	0	0	0	0	0	0	0	0	0	0	0	0	0	52	1
126	4272	12.5	65877	Control	1	NA	NA	NA	No	12-13	No	0	0	0	0	0	0	0	0	0	0	0	0	0	0	0	0	0	0	0	0	0	0	0	0	0	0	4239
127	4282	14.1	54108783	Control	9	FALSE	FALSE	FALSE	Yes	14-15	No	0	0	0	14	5	0	0	0	0	0	0	0	0	0	0	0	0	0	0	0	0	0	0	0	0	19	306
128	4286	13.9	16753398	Control	6	FALSE	TRUE	FALSE	Yes	13-14	No	0	0	929	0	0	0	0	0	0	0	0	0	0	0	0	0	0	0	0	0	0	0	0	0	0	929	9
129	4288	12	115160	Control	9	FALSE	FALSE	FALSE	No	11-12	No	0	0	0	0	0	0	0	0	0	0	0	0	0	0	0	0	0	0	0	0	0	0	0	0	0	0	1323
130	4289	14.5	18092895	Control	5	NA	NA	NA	No	14-15	No	0	0	0	0	0	0	0	0	0	0	0	0	0	0	0	0	0	0	0	0	0	0	0	0	0	0	1050
131	4290	13.8	1181305	Control	7	FALSE	FALSE	FALSE	Yes	13-14	No	0	0	0	0	7	0	0	0	0	0	0	0	0	0	0	0	0	0	0	0	0	0	0	0	0	7	2095
132	4295	12.1	25467433	Control	6	FALSE	TRUE	FALSE	Yes	12-13	No	0	0	0	0	0	0	0	0	0	0	0	0	0	0	0	0	0	0	0	11	0	0	0	0	0	11	1870
133	4298	13.5	17206587	Control	9	FALSE	FALSE	FALSE	No	13-14	No	0	0	0	0	0	0	0	0	0	0	0	0	0	0	0	0	0	0	0	0	0	0	0	0	0	0	650
134	4338	13.3	2641045	Control	9	FALSE	FALSE	FALSE	No	13-14	No	0	0	0	0	0	0	0	0	0	0	0	0	0	0	0	0	0	0	0	0	0	0	0	0	0	0	3025
135	4344	12.8	13419652	Control	8	FALSE	FALSE	FALSE	No	12-13	No	0	0	0	0	0	0	0	0	0	0	0	0	0	0	0	0	0	0	0	0	0	0	0	0	0	0	0
136	4350	12.4	4167102	Control	8	NA	NA	NA	No	12-13	No	0	0	0	0	0	0	0	0	0	0	0	0	0	0	0	0	0	0	0	0	0	0	0	0	0	0	764
137	4358	13.2	50928906	Control	7	TRUE	FALSE	FALSE	No	13-14	No	0	0	0	0	0	0	0	0	0	0	0	0	0	0	0	0	0	0	0	0	0	0	0	0	0	0	754
138	4359	12.3	10544750	Control	9	TRUE	FALSE	FALSE	No	12-13	No	0	0	0	0	0	0	0	0	0	0	0	0	0	0	0	0	0	0	0	0	0	0	0	0	0	0	1388
139	4361	12	255802289	Control	9	TRUE	FALSE	FALSE	No	11-12	No	0	0	0	0	0	0	0	0	0	0	0	0	0	0	0	0	0	0	0	0	0	0	0	0	0	0	337
140	4369	15	2646688	Control	6	NA	NA	NA	No	14-15	No	0	0	0	0	0	0	0	0	0	0	0	0	0	0	0	0	0	0	0	0	0	0	0	0	0	0	963
141	4373	14	12029663	Control	3	FALSE	TRUE	FALSE	No	13-14	No	0	0	0	0	0	0	0	0	0	0	0	0	0	0	0	0	0	0	0	0	0	0	0	0	0	0	8191
142	4380	12.9	220746	Control	1	NA	NA	NA	No	12-13	No	0	0	0	0	0	0	0	0	0	0	0	0	0	0	0	0	0	0	0	0	0	0	0	0	0	0	7606
143	4384	12.2	77215423	Control	8	FALSE	FALSE	FALSE	No	12-13	No	0	0	0	0	0	0	0	0	0	0	0	0	0	0	0	0	0	0	0	0	0	0	0	0	0	0	1219
144	4385	15.7	123957082	Control	9	FALSE	FALSE	TRUE	No	15-16	No	0	0	0	0	0	0	0	0	0	0	0	0	0	0	0	0	0	0	0	0	0	0	0	0	0	0	276
145	4388	18.6	110674705	Control	9	FALSE	FALSE	FALSE	No	18-X	No	0	0	0	0	0	0	0	0	0	0	0	0	0	0	0	0	0	0	0	0	0	0	0	0	0	0	154
146	4390	12.6	38319315	Control	8	NA	NA	NA	Yes	12-13	No	0	0	0	0	0	0	0	0	0	0	0	0	0	0	0	0	15	0	0	0	0	0	0	0	0	15	1728
147	4392	17.5	1954815	Control	4	FALSE	TRUE	FALSE	No	17-18	No	0	0	0	0	0	0	0	0	0	0	0	0	0	0	0	0	0	0	0	0	0	0	0	0	0	0	3421
148	4393	12.8	4306352	Control	8	FALSE	TRUE	FALSE	No	12-13	No	0	0	0	0	0	0	0	0	0	0	0	0	0	0	0	0	0	0	0	0	0	0	0	0	0	0	5706
149	4403	12.4	7684968	Control	9	FALSE	FALSE	FALSE	No	12-13	No	0	0	0	0	0	0	0	0	0	0	0	0	0	0	0	0	0	0	0	0	0	0	0	0	0	0	3104
150	4404	12.9	14725520	T1D	9	FALSE	FALSE	FALSE	Yes	12-13	No	0	0	0	0	0	19	0	0	0	0	0	0	0	0	0	0	0	0	0	0	0	0	0	0	0	19	627
151	4413	13.3	86486807	Control	7	FALSE	FALSE	FALSE	No	13-14	No	0	0	0	0	0	0	0	0	0	0	0	0	0	0	0	0	0	0	0	0	0	0	0	0	0	0	12
152	4427	11.8	2834994	Control	9	NA	NA	NA	Yes	11-12	No	0	0	0	0	0	0	0	0	0	0	0	0	0	0	0	0	0	165	0	0	0	0	0	106	0	271	8704
153	4428	13.5	4840840	Control	6	FALSE	TRUE	FALSE	No	13-14	No	0	0	0	0	0	0	0	0	0	0	0	0	0	0	0	0	0	0	0	0	0	0	0	0	0	0	3
154	4429	15.8	3298111	Control	8	FALSE	FALSE	TRUE	No	15-16	No	0	0	0	0	0	0	0	0	0	0	0	0	0	0	0	0	0	0	0	0	0	0	0	0	0	0	2278
155	4431	12	30304810	Control	7	FALSE	FALSE	FALSE	No	11-12	No	0	0	0	0	0	0	0	0	0	0	0	0	0	0	0	0	0	0	0	0	0	0	0	0	0	0	2908
156	4432	11.9	69572637	Control	9	NA	NA	NA	Yes	11-12	No	37	160	0	0	0	0	0	0	0	0	0	0	0	0	0	0	0	0	0	0	0	0	3	0	0	200	387
157	4439	13.4	2895187	Chrons	8	NA	NA	NA	No	13-14	No	0	0	0	0	0	0	0	0	0	0	0	0	0	0	0	0	0	0	0	0	0	0	0	0	0	0	903
158	4440	14	3849239	Control	5	FALSE	FALSE	FALSE	No	13-14	No	0	0	0	0	0	0	0	0	0	0	0	0	0	0	0	0	0	0	0	0	0	0	0	0	0	0	2054
159	4444	NA	60492085	Control	NA	TRUE	FALSE	FALSE	No	NaN	NA	0	0	0	0	0	0	0	0	0	0	0	0	0	0	0	0	0	0	0	0	0	0	0	0	0	0	808
160	4449	5.5	39701129	Control	NA	NA	NA	NA	No	5-6	NA	0	0	0	0	0	0	0	0	0	0	0	0	0	0	0	0	0	0	0	0	0	0	0	0	0	0	1253
161	4452	12.6	4531679	Control	7	FALSE	FALSE	FALSE	Yes	12-13	No	0	0	0	0	0	0	0	0	0	0	0	0	0	0	0	0	1	0	0	0	0	0	0	0	0	1	14
162	4453	12.1	27708571	Control	9	NA	NA	NA	No	12-13	No	0	0	0	0	0	0	0	0	0	0	0	0	0	0	0	0	0	0	0	0	0	0	0	0	0	0	737
163	4463	13.7	11177394	Control	5	FALSE	FALSE	FALSE	Yes	13-14	No	0	0	182	0	0	0	0	0	0	0	0	0	1	0	0	0	0	0	0	16	0	0	0	0	0	199	7184
164	4466	12.7	35595397	Control	9	FALSE	FALSE	FALSE	No	12-13	No	0	0	0	0	0	0	0	0	0	0	0	0	0	0	0	0	0	0	0	0	0	0	0	0	0	0	322
165	4467	13.9	3761790	Control	9	TRUE	FALSE	FALSE	Yes	13-14	No	0	0	0	0	0	0	0	0	0	0	0	0	0	0	0	0	0	0	0	2	0	0	0	0	0	2	1029
166	4470	12.5	28151449	Control	9	FALSE	FALSE	FALSE	Yes	12-13	No	0	0	0	0	0	0	0	0	0	0	9	9	25	0	0	0	0	0	0	4	0	0	0	0	0	47	1474
167	4475	12.8	153239832	Control	8	NA	NA	NA	No	12-13	No	0	0	0	0	0	0	0	0	0	0	0	0	0	0	0	0	0	0	0	0	0	0	0	0	0	0	1422
168	4476	12.7	33142595	Control	9	FALSE	FALSE	FALSE	No	12-13	No	0	0	0	0	0	0	0	0	0	0	0	0	0	0	0	0	0	0	0	0	0	0	0	0	0	0	319
169	4480	13.1	87719076	Control	8	FALSE	FALSE	FALSE	No	13-14	No	0	0	0	0	0	0	0	0	0	0	0	0	0	0	0	0	0	0	0	0	0	0	0	0	0	0	1064
170	4481	13.5	17513114	Control	9	FALSE	FALSE	TRUE	No	13-14	No	0	0	0	0	0	0	0	0	0	0	0	0	0	0	0	0	0	0	0	0	0	0	0	0	0	0	335
171	4484	13	50560857	Celiac	9	FALSE	FALSE	TRUE	No	12-13	No	0	0	0	0	0	0	0	0	0	0	0	0	0	0	0	0	0	0	0	0	0	0	0	0	0	0	2358
172	4490	11.3	40578199	Control	7	TRUE	FALSE	TRUE	No	11-12	No	0	0	0	0	0	0	0	0	0	0	0	0	0	0	0	0	0	0	0	0	0	0	0	0	0	0	989
173	4491	12.9	10530117	Control	9	NA	NA	NA	No	12-13	No	0	0	0	0	0	0	0	0	0	0	0	0	0	0	0	0	0	0	0	0	0	0	0	0	0	0	4670
174	4499	10	11924845	Control	7	FALSE	FALSE	FALSE	No	9-10	No	0	0	0	0	0	0	0	0	0	0	0	0	0	0	0	0	0	0	0	0	0	0	0	0	0	0	1733
175	4504	14.9	34026308	Control	8	FALSE	TRUE	FALSE	Yes	14-15	No	0	0	0	0	0	1	0	0	0	0	0	0	0	0	0	0	0	0	0	0	0	0	0	0	0	1	6
176	4505	14	16938919	Control	7	FALSE	FALSE	FALSE	No	13-14	No	0	0	0	0	0	0	0	0	0	0	0	0	0	0	0	0	0	0	0	0	0	0	0	0	0	0	1827
177	4510	13.1	51592809	Control	9	FALSE	FALSE	FALSE	No	13-14	No	0	0	0	0	0	0	0	0	0	0	0	0	0	0	0	0	0	0	0	0	0	0	0	0	0	0	694
178	4512	12.2	18397952	Control	9	NA	NA	NA	No	12-13	No	0	0	0	0	0	0	0	0	0	0	0	0	0	0	0	0	0	0	0	0	0	0	0	0	0	0	207
179	4515	12.9	11260079	Control	9	FALSE	FALSE	FALSE	No	12-13	No	0	0	0	0	0	0	0	0	0	0	0	0	0	0	0	0	0	0	0	0	0	0	0	0	0	0	183
180	4517	16.2	6864448	Control	6	TRUE	FALSE	FALSE	No	16-17	No	0	0	0	0	0	0	0	0	0	0	0	0	0	0	0	0	0	0	0	0	0	0	0	0	0	0	7817
181	4522	12.7	1143535	Control	4	FALSE	FALSE	FALSE	No	12-13	No	0	0	0	0	0	0	0	0	0	0	0	0	0	0	0	0	0	0	0	0	0	0	0	0	0	0	470
182	4526	4.9	1204926	Control	6	NA	NA	NA	Yes	4-5	Yes	0	0	8	0	0	0	0	0	0	0	0	0	77	0	2	0	18	0	0	0	0	0	0	0	0	105	4738
183	4528	12	4027916	Control	6	FALSE	TRUE	FALSE	No	11-12	No	0	0	0	0	0	0	0	0	0	0	0	0	0	0	0	0	0	0	0	0	0	0	0	0	0	0	1846
184	4532	12.8	8183045	Control	9	NA	NA	NA	No	12-13	No	0	0	0	0	0	0	0	0	0	0	0	0	0	0	0	0	0	0	0	0	0	0	0	0	0	0	3095
185	4533	13.1	5946569	Control	9	FALSE	TRUE	FALSE	No	13-14	No	0	0	0	0	0	0	0	0	0	0	0	0	0	0	0	0	0	0	0	0	0	0	0	0	0	0	138
186	4534	13.7	1466630	Control	7	NA	NA	NA	No	13-14	No	0	0	0	0	0	0	0	0	0	0	0	0	0	0	0	0	0	0	0	0	0	0	0	0	0	0	57
187	4535	12.9	369588	Control	NA	NA	NA	NA	No	12-13	NA	0	0	0	0	0	0	0	0	0	0	0	0	0	0	0	0	0	0	0	0	0	0	0	0	0	0	6391
188	4539	12.1	553414	Control	9	FALSE	FALSE	FALSE	No	12-13	No	0	0	0	0	0	0	0	0	0	0	0	0	0	0	0	0	0	0	0	0	0	0	0	0	0	0	1011
189	4547	11.2	31527604	Control	5	FALSE	FALSE	FALSE	No	11-12	No	0	0	0	0	0	0	0	0	0	0	0	0	0	0	0	0	0	0	0	0	0	0	0	0	0	0	756
190	4548	11.5	4184213	Control	9	NA	NA	NA	Yes	11-12	No	0	0	0	0	0	0	0	0	0	0	0	0	0	0	0	0	0	0	0	3	0	0	0	0	0	3	875
191	4551	16.7	54127122	Control	6	TRUE	TRUE	FALSE	No	16-17	No	0	0	0	0	0	0	0	0	0	0	0	0	0	0	0	0	0	0	0	0	0	0	0	0	0	0	1150
192	4553	12.6	46545456	Control	7	FALSE	FALSE	FALSE	Yes	12-13	No	0	0	0	0	0	0	0	0	0	0	0	0	1	0	0	0	0	0	0	0	0	0	0	0	0	1	1145
193	4559	14.8	31976563	Control	8	FALSE	FALSE	TRUE	No	14-15	No	0	0	0	0	0	0	0	0	0	0	0	0	0	0	0	0	0	0	0	0	0	0	0	0	0	0	2938
194	4563	11.3	4747074	Control	9	FALSE	FALSE	TRUE	Yes	11-12	No	0	0	0	0	0	0	0	0	0	0	0	0	0	0	0	0	0	0	0	1	0	0	0	0	0	1	4580
195	4571	15.1	19311715	Control	6	TRUE	FALSE	FALSE	No	15-16	No	0	0	0	0	0	0	0	0	0	0	0	0	0	0	0	0	0	0	0	0	0	0	0	0	0	0	388
196	4581	15.6	85094	Control	NA	FALSE	FALSE	FALSE	No	15-16	NA	0	0	0	0	0	0	0	0	0	0	0	0	0	0	0	0	0	0	0	0	0	0	0	0	0	0	1931
197	4582	13	33446096	Control	8	FALSE	FALSE	FALSE	No	12-13	No	0	0	0	0	0	0	0	0	0	0	0	0	0	0	0	0	0	0	0	0	0	0	0	0	0	0	856
198	4583	12.8	23632336	Control	9	FALSE	TRUE	FALSE	No	12-13	No	0	0	0	0	0	0	0	0	0	0	0	0	0	0	0	0	0	0	0	0	0	0	0	0	0	0	970
199	4586	13.7	804301	Control	6	TRUE	FALSE	FALSE	Yes	13-14	No	0	0	0	0	0	0	0	0	0	0	0	0	0	0	0	0	1	0	0	1	0	0	0	0	0	2	3566
200	4597	13	1620756	Control	9	TRUE	FALSE	TRUE	No	12-13	No	0	0	0	0	0	0	0	0	0	0	0	0	0	0	0	0	0	0	0	0	0	0	0	0	0	0	389
201	4598	12.4	8478762	Control	8	FALSE	TRUE	FALSE	No	12-13	No	0	0	0	0	0	0	0	0	0	0	0	0	0	0	0	0	0	0	0	0	0	0	0	0	0	0	2265
202	4603	12.1	19430839	Control	9	FALSE	FALSE	TRUE	Yes	12-13	No	0	0	0	0	0	9	0	0	0	0	0	0	0	0	0	0	0	0	6	0	0	0	0	0	0	15	5266
203	4606	12.6	10885030	Control	8	FALSE	FALSE	FALSE	Yes	12-13	No	0	0	0	0	0	0	0	0	0	0	0	0	0	0	0	0	0	0	0	1	0	0	0	0	0	1	1999
204	4607	15.1	64228570	Control	8	FALSE	FALSE	FALSE	No	15-16	No	0	0	0	0	0	0	0	0	0	0	0	0	0	0	0	0	0	0	0	0	0	0	0	0	0	0	538
205	4609	12.1	3471426	Control	9	FALSE	TRUE	FALSE	No	12-13	No	0	0	0	0	0	0	0	0	0	0	0	0	0	0	0	0	0	0	0	0	0	0	0	0	0	0	511
206	4610	12.2	15926534	Control	9	FALSE	FALSE	TRUE	Yes	12-13	No	0	0	0	0	0	0	0	5	0	0	0	0	2	0	0	0	0	0	0	0	0	0	0	0	0	7	780
207	4614	12.9	79744082	Control	9	FALSE	FALSE	FALSE	Yes	12-13	No	0	0	0	0	0	0	0	0	0	0	0	0	0	0	0	0	0	0	0	2	0	0	0	0	0	2	391
208	4615	11.8	22341550	Control	9	NA	NA	NA	Yes	11-12	No	0	0	1	0	0	0	0	0	0	0	0	0	0	0	0	0	0	0	0	0	0	0	0	0	0	1	1798
209	4616	12	15267767	Control	9	FALSE	FALSE	FALSE	Yes	11-12	No	0	0	75	0	0	0	0	0	0	0	0	1	9	0	0	0	0	0	0	0	0	0	0	0	0	85	1492
210	4617	12.5	153647585	Control	9	FALSE	FALSE	FALSE	No	12-13	No	0	0	0	0	0	0	0	0	0	0	0	0	0	0	0	0	0	0	0	0	0	0	0	0	0	0	76
211	4619	12.4	24366045	Control	9	FALSE	FALSE	FALSE	Yes	12-13	No	0	0	0	0	0	1	0	0	0	0	0	0	0	0	0	0	0	0	0	22	0	0	0	0	0	23	2573
212	4621	14.5	6384793	Control	NA	FALSE	FALSE	FALSE	Yes	14-15	NA	0	0	0	0	0	0	12	0	0	0	24	36	340	0	0	0	33	0	0	0	0	0	0	0	0	445	6022
213	4622	12	8723540	Control	9	FALSE	FALSE	FALSE	No	11-12	No	0	0	0	0	0	0	0	0	0	0	0	0	0	0	0	0	0	0	0	0	0	0	0	0	0	0	659
214	4626	12.5	15735186	Control	5	FALSE	FALSE	TRUE	Yes	12-13	No	0	0	0	0	0	0	0	0	0	0	0	0	0	0	0	0	0	0	0	6	0	0	0	0	0	6	346
215	4628	11.4	26114374	Control	9	NA	NA	NA	Yes	11-12	No	0	0	45	0	0	0	0	0	0	0	0	0	0	0	0	0	0	0	0	0	0	0	0	0	0	45	631
216	4634	11.9	2041762	Control	8	FALSE	FALSE	FALSE	Yes	11-12	No	0	0	0	0	0	0	0	0	0	0	0	0	0	0	0	0	0	0	0	0	0	0	0	4	0	4	292
217	4636	12.1	51705821	Control	9	TRUE	FALSE	FALSE	No	12-13	No	0	0	0	0	0	0	0	0	0	0	0	0	0	0	0	0	0	0	0	0	0	0	0	0	0	0	1332
218	4637	11.2	32588276	Control	5	FALSE	FALSE	FALSE	No	11-12	No	0	0	0	0	0	0	0	0	0	0	0	0	0	0	0	0	0	0	0	0	0	0	0	0	0	0	945
219	4638	11.6	12275923	Control	7	TRUE	FALSE	FALSE	No	11-12	No	0	0	0	0	0	0	0	0	0	0	0	0	0	0	0	0	0	0	0	0	0	0	0	0	0	0	296
220	4644	14.7	19674606	Control	9	NA	NA	NA	No	14-15	No	0	0	0	0	0	0	0	0	0	0	0	0	0	0	0	0	0	0	0	0	0	0	0	0	0	0	1027
221	4645	11.7	26250509	Control	9	FALSE	TRUE	FALSE	Yes	11-12	No	0	0	6	0	0	0	0	0	0	0	0	0	0	0	0	0	98	98	0	0	121	0	0	47	0	370	5042
222	4646	11.5	6043772	Control	9	FALSE	FALSE	FALSE	No	11-12	No	0	0	0	0	0	0	0	0	0	0	0	0	0	0	0	0	0	0	0	0	0	0	0	0	0	0	692
223	4647	11.2	28885948	Control	3	FALSE	FALSE	FALSE	No	11-12	No	0	0	0	0	0	0	0	0	0	0	0	0	0	0	0	0	0	0	0	0	0	0	0	0	0	0	29
224	4649	16.9	24686356	Control	NA	FALSE	FALSE	FALSE	No	16-17	NA	0	0	0	0	0	0	0	0	0	0	0	0	0	0	0	0	0	0	0	0	0	0	0	0	0	0	471
225	4651	14.1	253778334	Control	1	FALSE	TRUE	FALSE	No	14-15	No	0	0	0	0	0	0	0	0	0	0	0	0	0	0	0	0	0	0	0	0	0	0	0	0	0	0	665
226	4653	12.2	4093678	Control	9	FALSE	TRUE	FALSE	Yes	12-13	No	0	0	0	0	0	0	0	0	0	0	7	18	0	0	0	0	0	0	0	0	0	0	0	0	0	25	477
227	4655	12.6	4043166	Control	9	FALSE	FALSE	FALSE	No	12-13	No	0	0	0	0	0	0	0	0	0	0	0	0	0	0	0	0	0	0	0	0	0	0	0	0	0	0	333
228	4656	12.4	6279632	Control	2	FALSE	FALSE	FALSE	Yes	12-13	No	0	0	0	0	0	0	0	0	0	0	0	0	42	0	0	0	0	0	0	0	0	0	0	0	0	42	1057
229	4658	12.2	91344641	Control	7	FALSE	FALSE	FALSE	No	12-13	No	0	0	0	0	0	0	0	0	0	0	0	0	0	0	0	0	0	0	0	0	0	0	0	0	0	0	661
230	4660	11.7	84219832	Chrons	9	FALSE	FALSE	FALSE	No	11-12	No	0	0	0	0	0	0	0	0	0	0	0	0	0	0	0	0	0	0	0	0	0	0	0	0	0	0	117
231	4661	10.5	7055638	Control	NA	NA	NA	NA	No	10-11	NA	0	0	0	0	0	0	0	0	0	0	0	0	0	0	0	0	0	0	0	0	0	0	0	0	0	0	372
232	4662	12.1	18950741	Control	9	FALSE	FALSE	FALSE	No	12-13	No	0	0	0	0	0	0	0	0	0	0	0	0	0	0	0	0	0	0	0	0	0	0	0	0	0	0	534
233	4674	14.3	3908625	Control	9	FALSE	FALSE	FALSE	No	14-15	No	0	0	0	0	0	0	0	0	0	0	0	0	0	0	0	0	0	0	0	0	0	0	0	0	0	0	1366
234	4678	14.6	147483517	Control	9	NA	NA	NA	No	14-15	No	0	0	0	0	0	0	0	0	0	0	0	0	0	0	0	0	0	0	0	0	0	0	0	0	0	0	3082
235	4681	12.9	314339	Control	5	FALSE	FALSE	FALSE	Yes	12-13	No	0	0	0	0	0	0	0	0	0	0	0	0	0	0	0	0	0	190	0	0	0	0	0	0	0	190	844
236	4683	14	15118580	Control	7	FALSE	TRUE	FALSE	Yes	13-14	No	0	0	0	0	0	0	0	0	0	0	1	0	0	0	0	0	0	0	0	0	0	0	0	0	0	1	1530
237	4685	13.2	8267399	Control	9	FALSE	TRUE	FALSE	No	13-14	No	0	0	0	0	0	0	0	0	0	0	0	0	0	0	0	0	0	0	0	0	0	0	0	0	0	0	2621
238	4686	9.9	4158615	Control	4	FALSE	FALSE	FALSE	Yes	9-10	No	0	0	0	0	0	0	0	0	0	0	0	0	6	0	4	0	31	0	0	0	244	0	0	0	0	285	8178
239	4687	11.5	24034342	Control	NA	FALSE	FALSE	FALSE	Yes	11-12	NA	0	0	0	0	0	0	0	0	0	0	0	0	34	6	0	0	5	27	0	0	0	1	0	0	0	73	7811
240	4689	11	38990756	Control	8	TRUE	FALSE	FALSE	Yes	10-11	No	0	0	0	0	0	0	0	0	0	0	0	0	0	0	0	0	0	0	0	5	0	0	0	0	0	5	838
241	4690	11	17361859	Control	8	FALSE	FALSE	FALSE	No	10-11	No	0	0	0	0	0	0	0	0	0	0	0	0	0	0	0	0	0	0	0	0	0	0	0	0	0	0	611
242	4691	11.4	34418850	Control	8	NA	NA	NA	No	11-12	No	0	0	0	0	0	0	0	0	0	0	0	0	0	0	0	0	0	0	0	0	0	0	0	0	0	0	918
243	4695	10.5	12775116	Control	7	NA	NA	NA	No	10-11	No	0	0	0	0	0	0	0	0	0	0	0	0	0	0	0	0	0	0	0	0	0	0	0	0	0	0	0
244	4696	10.7	27049042	Control	7	NA	NA	NA	Yes	10-11	No	0	0	0	0	0	0	0	0	0	0	0	0	0	0	0	0	0	0	0	1	0	0	0	0	0	1	46
245	4697	12.8	109380704	Control	1	FALSE	FALSE	FALSE	No	12-13	No	0	0	0	0	0	0	0	0	0	0	0	0	0	0	0	0	0	0	0	0	0	0	0	0	0	0	1
246	5129	13.5	6473475	Control	NA	TRUE	FALSE	FALSE	No	13-14	NA	0	0	0	0	0	0	0	0	0	0	0	0	0	0	0	0	0	0	0	0	0	0	0	0	0	0	1159
247	5131	12.2	8179327	Control	9	NA	NA	NA	No	12-13	No	0	0	0	0	0	0	0	0	0	0	0	0	0	0	0	0	0	0	0	0	0	0	0	0	0	0	4942
248	5155	13.8	9354296	Control	9	FALSE	FALSE	FALSE	No	13-14	No	0	0	0	0	0	0	0	0	0	0	0	0	0	0	0	0	0	0	0	0	0	0	0	0	0	0	231
249	5156	11.9	7905367	Control	9	NA	NA	NA	No	11-12	No	0	0	0	0	0	0	0	0	0	0	0	0	0	0	0	0	0	0	0	0	0	0	0	0	0	0	2117
250	5189	13.1	80775369	Control	4	FALSE	TRUE	FALSE	No	13-14	No	0	0	0	0	0	0	0	0	0	0	0	0	0	0	0	0	0	0	0	0	0	0	0	0	0	0	3603
251	5285	12.3	42608753	Control	9	FALSE	FALSE	TRUE	No	12-13	No	0	0	0	0	0	0	0	0	0	0	0	0	0	0	0	0	0	0	0	0	0	0	0	0	0	0	325
252	5299	12.7	42771027	Control	8	FALSE	TRUE	FALSE	No	12-13	No	0	0	0	0	0	0	0	0	0	0	0	0	0	0	0	0	0	0	0	0	0	0	0	0	0	0	2145
253	5312	11.8	404708	Control	9	TRUE	FALSE	FALSE	Yes	11-12	No	0	237	0	0	0	0	0	0	0	0	0	0	0	0	0	0	0	52	0	0	0	0	0	0	0	289	2675
254	5316	12.4	28578782	Control	9	FALSE	FALSE	FALSE	Yes	12-13	No	0	0	0	0	0	0	0	0	0	0	0	0	0	0	0	0	0	0	0	3	0	0	0	0	0	3	2116
255	5325	11.8	797000	Control	9	FALSE	TRUE	FALSE	Yes	11-12	No	0	0	0	0	0	0	0	0	0	0	0	0	0	0	0	0	0	0	0	0	0	1	0	0	0	1	3371
256	5379	10.7	24612185	Control	9	NA	NA	NA	Yes	10-11	No	0	0	0	0	0	24	0	0	0	0	0	0	0	0	0	0	0	0	0	0	0	0	0	0	0	24	7151
257	5424	10.1	58240892	Control	1	FALSE	FALSE	FALSE	No	10-11	No	0	0	0	0	0	0	0	0	0	0	0	0	0	0	0	0	0	0	0	0	0	0	0	0	0	0	680
258	5427	10	97412105	Control	9	FALSE	TRUE	FALSE	Yes	9-10	No	95	11	0	0	0	0	0	0	0	0	0	0	0	0	9	0	94	0	0	0	0	56	0	0	0	265	9398
259	5479	12.3	6072207	Control	9	FALSE	FALSE	FALSE	No	12-13	No	0	0	0	0	0	0	0	0	0	0	0	0	0	0	0	0	0	0	0	0	0	0	0	0	0	0	1463
260	5485	10.1	7322197	Control	NA	TRUE	FALSE	FALSE	No	10-11	NA	0	0	0	0	0	0	0	0	0	0	0	0	0	0	0	0	0	0	0	0	0	0	0	0	0	0	2589
261	5821	4.5	3420292	Control	9	NA	NA	NA	Yes	4-5	Yes	0	0	0	0	0	0	0	0	0	0	0	0	0	0	43	0	297	2	0	0	0	0	0	0	0	342	5152
262	5840	3.6	3075332	Control	9	FALSE	TRUE	FALSE	No	3-4	Yes	0	0	0	0	0	0	0	0	0	0	0	0	0	0	0	0	0	0	0	0	0	0	0	0	0	0	10691
263	5847	5.3	20876256	Control	9	FALSE	FALSE	FALSE	Yes	5-6	Yes	0	0	0	0	0	0	0	0	0	0	0	0	0	0	0	0	270	0	0	0	0	0	0	0	0	270	2039
264	5865	4.4	20330193	Celiac	9	FALSE	FALSE	FALSE	Yes	4-5	Yes	0	0	0	0	0	0	0	0	0	0	0	0	6	0	0	0	0	0	0	0	0	0	0	0	0	6	8247
265	5866	4.5	23151940	JIA	6	FALSE	FALSE	FALSE	No	4-5	Yes	0	0	0	0	0	0	0	0	0	0	0	0	0	0	0	0	0	0	0	0	0	0	0	0	0	0	4389
266	5878	2.6	29685986	Control	9	FALSE	FALSE	FALSE	Yes	2-3	Yes	0	0	0	0	0	0	0	0	0	0	0	0	0	0	0	0	0	0	0	1	0	0	0	0	0	1	628
267	5916	14.7	1043616	Control	NA	NA	NA	NA	Yes	14-15	NA	0	0	0	0	0	0	0	0	0	0	0	0	0	0	0	0	0	0	0	1	0	0	0	0	0	1	2882
268	5941	NA	2112862	Control	NA	FALSE	FALSE	FALSE	No	NaN	NA	0	0	0	0	0	0	0	0	0	0	0	0	0	0	0	0	0	0	0	0	0	0	0	0	0	0	5622
269	5956	12.7	52028715	Control	8	FALSE	FALSE	FALSE	No	12-13	No	0	0	0	0	0	0	0	0	0	0	0	0	0	0	0	0	0	0	0	0	0	0	0	0	0	0	1682
270	5965	12	21891259	Celiac	2	NA	NA	NA	No	11-12	No	0	0	0	0	0	0	0	0	0	0	0	0	0	0	0	0	0	0	0	0	0	0	0	0	0	0	5123
271	5966	13.4	59326910	Control	6	TRUE	FALSE	FALSE	No	13-14	No	0	0	0	0	0	0	0	0	0	0	0	0	0	0	0	0	0	0	0	0	0	0	0	0	0	0	605
272	5969	5.7	38944669	Control	5	FALSE	FALSE	FALSE	Yes	5-6	No	0	0	0	0	0	0	0	0	0	0	0	0	55	0	0	0	0	0	0	0	0	0	0	0	0	55	8017
273	5976	2.8	24265725	Hypo.	2	FALSE	FALSE	FALSE	No	2-3	No	0	0	0	0	0	0	0	0	0	0	0	0	0	0	0	0	0	0	0	0	0	0	0	0	0	0	11404
274	5977	14.7	3730493	Control	7	FALSE	FALSE	FALSE	No	14-15	No	0	0	0	0	0	0	0	0	0	0	0	0	0	0	0	0	0	0	0	0	0	0	0	0	0	0	339
275	5984	12.3	61780042	Control	8	FALSE	FALSE	FALSE	No	12-13	No	0	0	0	0	0	0	0	0	0	0	0	0	0	0	0	0	0	0	0	0	0	0	0	0	0	0	977
276	5999	12.8	217178	Control	4	TRUE	FALSE	FALSE	No	12-13	No	0	0	0	0	0	0	0	0	0	0	0	0	0	0	0	0	0	0	0	0	0	0	0	0	0	0	8
277	6002	11.9	24252805	Control	7	FALSE	FALSE	FALSE	No	11-12	No	0	0	0	0	0	0	0	0	0	0	0	0	0	0	0	0	0	0	0	0	0	0	0	0	0	0	937
278	6007	10.3	107939902	JIA	6	TRUE	FALSE	FALSE	Yes	10-11	No	0	0	0	0	0	0	0	0	0	0	0	0	0	0	0	0	83	0	0	0	0	28	0	0	0	111	919
279	6011	12.6	36713589	Control	9	FALSE	TRUE	FALSE	No	12-13	No	0	0	0	0	0	0	0	0	0	0	0	0	0	0	0	0	0	0	0	0	0	0	0	0	0	0	617
280	6014	12.2	39289469	Control	8	FALSE	FALSE	FALSE	Yes	12-13	No	0	0	0	0	0	0	0	0	0	0	0	0	0	0	0	0	0	0	0	11	0	0	0	0	0	11	598
281	6017	6.1	104592886	Control	5	FALSE	FALSE	FALSE	No	6-7	No	0	0	0	0	0	0	0	0	0	0	0	0	0	0	0	0	0	0	0	0	0	0	0	0	0	0	1
282	6028	10	19737101	Control	1	TRUE	FALSE	FALSE	No	9-10	No	0	0	0	0	0	0	0	0	0	0	0	0	0	0	0	0	0	0	0	0	0	0	0	0	0	0	11
283	6033	12.6	34454087	Control	7	FALSE	TRUE	FALSE	No	12-13	No	0	0	0	0	0	0	0	0	0	0	0	0	0	0	0	0	0	0	0	0	0	0	0	0	0	0	659
284	6045	12.4	8069061	Control	7	FALSE	FALSE	FALSE	No	12-13	No	0	0	0	0	0	0	0	0	0	0	0	0	0	0	0	0	0	0	0	0	0	0	0	0	0	0	6045
285	6054	4.1	19438322	Control	7	FALSE	FALSE	FALSE	No	4-5	Yes	0	0	0	0	0	0	0	0	0	0	0	0	0	0	0	0	0	0	0	0	0	0	0	0	0	0	1118
286	6055	12.5	96700483	Control	9	FALSE	FALSE	FALSE	Yes	12-13	No	8	18	0	0	0	0	0	0	0	0	0	0	0	0	0	0	0	0	0	0	0	0	0	0	0	26	46
287	6056	0.8	43145181	Control	4	FALSE	FALSE	FALSE	No	0-1	Yes	0	0	0	0	0	0	0	0	0	0	0	0	0	0	0	0	0	0	0	0	0	0	0	0	0	0	9597
288	6057	12.3	47068563	Control	6	TRUE	FALSE	FALSE	No	12-13	No	0	0	0	0	0	0	0	0	0	0	0	0	0	0	0	0	0	0	0	0	0	0	0	0	0	0	256
289	6060	7.4	17617019	Control	9	FALSE	TRUE	FALSE	No	7-8	Yes	0	0	0	0	0	0	0	0	0	0	0	0	0	0	0	0	0	0	0	0	0	0	0	0	0	0	5396
290	6064	4.7	7231719	Control	9	FALSE	FALSE	FALSE	Yes	4-5	Yes	0	0	0	0	0	0	0	0	0	0	0	0	0	0	39	0	96	0	0	0	0	0	0	0	0	135	8767
291	6070	1	32536087	Control	1	FALSE	TRUE	FALSE	Yes	0-1	Yes	0	0	0	0	0	0	0	0	0	0	0	0	2	0	0	0	0	2	832	0	0	0	0	0	0	836	72
292	6073	10.5	19370492	Control	2	NA	NA	NA	No	10-11	No	0	0	0	0	0	0	0	0	0	0	0	0	0	0	0	0	0	0	0	0	0	0	0	0	0	0	1017
293	6075	13.1	2914937	Control	9	FALSE	FALSE	FALSE	No	13-14	No	0	0	0	0	0	0	0	0	0	0	0	0	0	0	0	0	0	0	0	0	0	0	0	0	0	0	96
294	6080	12.3	160942079	Control	6	FALSE	FALSE	FALSE	Yes	12-13	No	0	0	0	0	0	0	0	0	0	0	0	0	0	0	0	0	0	0	0	6	0	0	0	0	0	6	582
295	6093	10.4	70926987	Control	3	FALSE	TRUE	TRUE	No	10-11	No	0	0	0	0	0	0	0	0	0	0	0	0	0	0	0	0	0	0	0	0	0	0	0	0	0	0	0
296	6095	10.6	67772346	JIA	2	FALSE	FALSE	FALSE	No	10-11	No	0	0	0	0	0	0	0	0	0	0	0	0	0	0	0	0	0	0	0	0	0	0	0	0	0	0	1994
297	6101	12.7	27456082	Control	9	TRUE	FALSE	FALSE	Yes	12-13	No	0	0	0	0	0	0	0	0	0	0	0	0	8	0	0	0	0	0	0	4	0	0	0	0	0	12	706
298	6107	10.1	41896892	Control	9	FALSE	FALSE	FALSE	No	10-11	No	0	0	0	0	0	0	0	0	0	0	0	0	0	0	0	0	0	0	0	0	0	0	0	0	0	0	127
299	6109	10.2	46773045	Control	9	NA	NA	NA	No	10-11	No	0	0	0	0	0	0	0	0	0	0	0	0	0	0	0	0	0	0	0	0	0	0	0	0	0	0	4
300	6112	12.9	54512571	Control	9	FALSE	TRUE	FALSE	No	12-13	No	0	0	0	0	0	0	0	0	0	0	0	0	0	0	0	0	0	0	0	0	0	0	0	0	0	0	661
301	6114	9.8	22607406	Control	7	FALSE	FALSE	FALSE	No	9-10	No	0	0	0	0	0	0	0	0	0	0	0	0	0	0	0	0	0	0	0	0	0	0	0	0	0	0	326
302	6117	13.4	4084697	Control	9	FALSE	FALSE	FALSE	No	13-14	No	0	0	0	0	0	0	0	0	0	0	0	0	0	0	0	0	0	0	0	0	0	0	0	0	0	0	1065
303	6122	12.2	14159226	Control	5	FALSE	FALSE	FALSE	No	12-13	No	0	0	0	0	0	0	0	0	0	0	0	0	0	0	0	0	0	0	0	0	0	0	0	0	0	0	274
304	6123	5.7	2137901	Control	2	FALSE	FALSE	FALSE	No	5-6	No	0	0	0	0	0	0	0	0	0	0	0	0	0	0	0	0	0	0	0	0	0	0	0	0	0	0	2124
305	6124	9.9	13812653	Control	NA	TRUE	TRUE	FALSE	No	9-10	NA	0	0	0	0	0	0	0	0	0	0	0	0	0	0	0	0	0	0	0	0	0	0	0	0	0	0	1081
306	6125	12	2276914	Control	4	FALSE	FALSE	FALSE	No	11-12	No	0	0	0	0	0	0	0	0	0	0	0	0	0	0	0	0	0	0	0	0	0	0	0	0	0	0	1187
307	6126	10.2	24071097	Control	4	TRUE	FALSE	FALSE	No	10-11	No	0	0	0	0	0	0	0	0	0	0	0	0	0	0	0	0	0	0	0	0	0	0	0	0	0	0	590
308	6130	10.5	20460688	Hypo.	9	NA	NA	NA	Yes	10-11	No	0	0	0	0	0	0	0	0	0	0	0	0	0	0	0	0	0	0	0	0	0	0	108	0	0	108	8528
309	6132	12	6178736	Control	NA	FALSE	FALSE	FALSE	No	11-12	NA	0	0	0	0	0	0	0	0	0	0	0	0	0	0	0	0	0	0	0	0	0	0	0	0	0	0	411
310	6133	9.9	7385765	Control	NA	NA	NA	NA	No	9-10	NA	0	0	0	0	0	0	0	0	0	0	0	0	0	0	0	0	0	0	0	0	0	0	0	0	0	0	3
311	6136	12.4	22546593	Control	1	NA	NA	NA	Yes	12-13	No	0	0	0	0	0	0	0	0	0	0	0	0	1	0	0	0	0	0	0	0	0	0	0	0	0	1	2116
312	6140	11.1	119792710	Control	9	FALSE	FALSE	FALSE	No	11-12	No	0	0	0	0	0	0	0	0	0	0	0	0	0	0	0	0	0	0	0	0	0	0	0	0	0	0	2729
313	6141	10.1	4788930	Control	6	FALSE	FALSE	FALSE	No	10-11	No	0	0	0	0	0	0	0	0	0	0	0	0	0	0	0	0	0	0	0	0	0	0	0	0	0	0	146
314	6142	18	2789899	Control	NA	FALSE	TRUE	FALSE	Yes	17-18	NA	0	0	0	0	0	0	0	3	0	0	0	0	0	0	0	0	0	0	0	0	0	0	0	0	0	3	2177
315	6145	12	66722600	Control	2	FALSE	FALSE	FALSE	No	11-12	No	0	0	0	0	0	0	0	0	0	0	0	0	0	0	0	0	0	0	0	0	0	0	0	0	0	0	775
316	6147	7.4	16973648	Control	1	TRUE	FALSE	FALSE	No	7-8	No	0	0	0	0	0	0	0	0	0	0	0	0	0	0	0	0	0	0	0	0	0	0	0	0	0	0	148
317	6148	6	25202142	Control	9	FALSE	FALSE	TRUE	No	5-6	Yes	0	0	0	0	0	0	0	0	0	0	0	0	0	0	0	0	0	0	0	0	0	0	0	0	0	0	2597
318	6152	NA	5934265	Control	4	TRUE	FALSE	FALSE	No	NaN	NA	0	0	0	0	0	0	0	0	0	0	0	0	0	0	0	0	0	0	0	0	0	0	0	0	0	0	1370
319	6153	12	24069944	Control	8	FALSE	TRUE	FALSE	No	11-12	No	0	0	0	0	0	0	0	0	0	0	0	0	0	0	0	0	0	0	0	0	0	0	0	0	0	0	578
320	6157	12.8	16463915	Control	9	FALSE	FALSE	FALSE	No	12-13	No	0	0	0	0	0	0	0	0	0	0	0	0	0	0	0	0	0	0	0	0	0	0	0	0	0	0	306
321	6158	12.2	2091861	Control	7	FALSE	FALSE	TRUE	No	12-13	No	0	0	0	0	0	0	0	0	0	0	0	0	0	0	0	0	0	0	0	0	0	0	0	0	0	0	1276
322	6162	12.5	38707851	Control	6	FALSE	FALSE	FALSE	No	12-13	No	0	0	0	0	0	0	0	0	0	0	0	0	0	0	0	0	0	0	0	0	0	0	0	0	0	0	7345
323	6163	9.9	7094100	Control	6	FALSE	FALSE	FALSE	No	9-10	No	0	0	0	0	0	0	0	0	0	0	0	0	0	0	0	0	0	0	0	0	0	0	0	0	0	0	544
324	6165	12.2	85338659	Control	4	FALSE	FALSE	FALSE	No	12-13	No	0	0	0	0	0	0	0	0	0	0	0	0	0	0	0	0	0	0	0	0	0	0	0	0	0	0	52
325	6166	13	6082642	Control	8	FALSE	FALSE	FALSE	No	12-13	No	0	0	0	0	0	0	0	0	0	0	0	0	0	0	0	0	0	0	0	0	0	0	0	0	0	0	1446
326	6169	10.3	23149662	Control	NA	FALSE	FALSE	FALSE	No	10-11	NA	0	0	0	0	0	0	0	0	0	0	0	0	0	0	0	0	0	0	0	0	0	0	0	0	0	0	445
327	6173	9.7	115937477	Control	9	FALSE	TRUE	FALSE	No	9-10	No	0	0	0	0	0	0	0	0	0	0	0	0	0	0	0	0	0	0	0	0	0	0	0	0	0	0	0
328	6176	10.8	29363687	Control	9	NA	NA	NA	No	10-11	No	0	0	0	0	0	0	0	0	0	0	0	0	0	0	0	0	0	0	0	0	0	0	0	0	0	0	801
329	6177	14	13381489	Control	8	NA	NA	NA	No	13-14	No	0	0	0	0	0	0	0	0	0	0	0	0	0	0	0	0	0	0	0	0	0	0	0	0	0	0	114
330	6178	12.5	916936	Control	NA	TRUE	FALSE	FALSE	Yes	12-13	NA	0	0	0	0	0	0	0	0	0	0	0	0	0	0	0	0	0	0	0	10	0	0	0	0	0	10	730
331	6191	12.5	39217300	Control	5	NA	NA	NA	No	12-13	No	0	0	0	0	0	0	0	0	0	0	0	0	0	0	0	0	0	0	0	0	0	0	0	0	0	0	3378
332	6193	10.2	18026550	Control	2	FALSE	FALSE	FALSE	No	10-11	No	0	0	0	0	0	0	0	0	0	0	0	0	0	0	0	0	0	0	0	0	0	0	0	0	0	0	3633
333	6196	13.7	2255305	Control	5	NA	NA	NA	No	13-14	No	0	0	0	0	0	0	0	0	0	0	0	0	0	0	0	0	0	0	0	0	0	0	0	0	0	0	53
334	6197	10.3	125934200	Control	9	FALSE	FALSE	TRUE	Yes	10-11	No	0	0	0	0	0	0	0	0	0	0	0	0	0	0	4	0	20	0	0	0	0	0	0	0	0	24	8670
335	6231	37.2	18716497	Control	9	FALSE	TRUE	FALSE	No	18-X	No	0	0	0	0	0	0	0	0	0	0	0	0	0	0	0	0	0	0	0	0	0	0	0	0	0	0	1177
336	6706	6	744842	Control	9	FALSE	FALSE	FALSE	Yes	5-6	Yes	0	0	0	0	18	0	0	0	0	0	0	42	142	0	0	512	8842	259	0	0	0	0	0	0	0	9815	1126
337	6727	3.9	10392382	Control	9	FALSE	FALSE	FALSE	No	3-4	Yes	0	0	0	0	0	0	0	0	0	0	0	0	0	0	0	0	0	0	0	0	0	0	0	0	0	0	2588
338	6758	6	6159169	Control	9	FALSE	FALSE	FALSE	Yes	5-6	Yes	0	0	0	0	0	0	0	0	0	0	0	0	108	0	1	0	0	0	0	0	0	0	0	0	0	109	1219
339	7259	10.7	14827199	Control	7	NA	NA	NA	Yes	10-11	No	0	0	0	0	0	0	0	0	0	0	0	28	129	0	0	0	0	0	0	0	0	11	0	0	0	168	1601
340	7295	12.4	69969623	Control	9	NA	NA	NA	No	12-13	No	0	0	0	0	0	0	0	0	0	0	0	0	0	0	0	0	0	0	0	0	0	0	0	0	0	0	8574
341	7347	13	239513601	Control	9	FALSE	FALSE	FALSE	No	12-13	No	0	0	0	0	0	0	0	0	0	0	0	0	0	0	0	0	0	0	0	0	0	0	0	0	0	0	127
342	7369	13.2	35135388	Control	7	NA	NA	NA	No	13-14	No	0	0	0	0	0	0	0	0	0	0	0	0	0	0	0	0	0	0	0	0	0	0	0	0	0	0	2360
343	7375	12.4	12513017	Control	9	FALSE	FALSE	FALSE	No	12-13	No	0	0	0	0	0	0	0	0	0	0	0	0	0	0	0	0	0	0	0	0	0	0	0	0	0	0	375
344	7390	13.8	271512	Control	2	FALSE	FALSE	FALSE	Yes	13-14	No	2	0	0	0	0	0	0	0	0	0	0	0	0	0	0	0	0	0	0	1	0	0	0	0	0	3	2107
345	7473	12.4	16750076	Control	6	NA	NA	NA	No	12-13	No	0	0	0	0	0	0	0	0	0	0	0	0	0	0	0	0	0	0	0	0	0	0	0	0	0	0	2661
346	7479	15	36953631	Control	9	FALSE	TRUE	FALSE	Yes	14-15	No	0	0	0	0	0	0	0	0	0	0	0	0	0	0	0	0	4	0	0	0	0	0	0	0	0	4	2363
347	7484	12.4	5093672	Control	6	FALSE	FALSE	FALSE	Yes	12-13	No	0	0	0	0	0	0	0	4	0	0	0	0	1	0	0	0	0	0	0	0	0	0	0	0	0	5	631
348	7487	12.9	6184135	Control	8	NA	NA	NA	No	12-13	No	0	0	0	0	0	0	0	0	0	0	0	0	0	0	0	0	0	0	0	0	0	0	0	0	0	0	849
349	7491	14	11604970	Control	NA	NA	NA	NA	No	13-14	NA	0	0	0	0	0	0	0	0	0	0	0	0	0	0	0	0	0	0	0	0	0	0	0	0	0	0	1070
350	7497	12.7	14866941	Control	6	TRUE	FALSE	FALSE	Yes	12-13	No	0	0	0	0	0	0	0	0	0	0	0	0	0	0	0	0	0	0	0	0	0	162	0	0	0	162	3491
351	7500	12.6	22294477	Control	7	NA	NA	NA	No	12-13	No	0	0	0	0	0	0	0	0	0	0	0	0	0	0	0	0	0	0	0	0	0	0	0	0	0	0	724
352	7502	12.1	203870	Control	2	FALSE	FALSE	FALSE	No	12-13	No	0	0	0	0	0	0	0	0	0	0	0	0	0	0	0	0	0	0	0	0	0	0	0	0	0	0	224
353	7504	12.1	28712046	Control	9	TRUE	FALSE	FALSE	No	12-13	No	0	0	0	0	0	0	0	0	0	0	0	0	0	0	0	0	0	0	0	0	0	0	0	0	0	0	679
354	7505	12.5	6657692	Celiac	9	NA	NA	NA	Yes	12-13	No	0	0	143	0	0	0	0	0	0	0	0	0	0	0	0	0	0	0	0	0	0	0	0	0	0	143	7226
355	7511	12	2339301	Control	7	NA	NA	NA	No	11-12	No	0	0	0	0	0	0	0	0	0	0	0	0	0	0	0	0	0	0	0	0	0	0	0	0	0	0	1028
356	7520	12.1	1810810	Control	6	NA	NA	NA	No	12-13	No	0	0	0	0	0	0	0	0	0	0	0	0	0	0	0	0	0	0	0	0	0	0	0	0	0	0	319
357	7533	13.3	96603503	Control	NA	NA	NA	NA	No	13-14	NA	0	0	0	0	0	0	0	0	0	0	0	0	0	0	0	0	0	0	0	0	0	0	0	0	0	0	3012
358	7540	12.8	25544487	Control	5	NA	NA	NA	No	12-13	No	0	0	0	0	0	0	0	0	0	0	0	0	0	0	0	0	0	0	0	0	0	0	0	0	0	0	11
359	7543	13	114830155	Control	6	NA	NA	NA	Yes	12-13	No	0	0	0	0	0	0	0	0	0	0	0	0	0	4	0	0	1	0	0	0	2	0	0	29	7	43	1242
360	7546	11.6	3879095	Control	9	NA	NA	NA	No	11-12	No	0	0	0	0	0	0	0	0	0	0	0	0	0	0	0	0	0	0	0	0	0	0	0	0	0	0	299
361	7550	13	17452777	Control	9	TRUE	FALSE	FALSE	No	12-13	No	0	0	0	0	0	0	0	0	0	0	0	0	0	0	0	0	0	0	0	0	0	0	0	0	0	0	5133
362	7571	12.5	39955469	Control	6	NA	NA	NA	Yes	12-13	No	0	0	0	0	0	0	0	0	0	0	0	0	0	0	0	0	0	0	0	6	0	0	0	0	0	6	41
363	7579	11.6	13641071	Control	7	TRUE	FALSE	FALSE	No	11-12	No	0	0	0	0	0	0	0	0	0	0	0	0	0	0	0	0	0	0	0	0	0	0	0	0	0	0	501
364	7585	12.6	2208170	Control	2	FALSE	FALSE	FALSE	Yes	12-13	No	0	0	0	0	0	0	0	0	0	0	0	0	0	0	0	0	0	0	0	2	0	0	0	0	0	2	693
365	7627	14	4290832	Control	9	FALSE	FALSE	FALSE	No	13-14	No	0	0	0	0	0	0	0	0	0	0	0	0	0	0	0	0	0	0	0	0	0	0	0	0	0	0	236
366	7738	12.5	67956262	Control	6	FALSE	FALSE	FALSE	No	12-13	No	0	0	0	0	0	0	0	0	0	0	0	0	0	0	0	0	0	0	0	0	0	0	0	0	0	0	880
367	8976	14.3	17827637	Control	9	TRUE	TRUE	FALSE	No	14-15	No	0	0	0	0	0	0	0	0	0	0	0	0	0	0	0	0	0	0	0	0	0	0	0	0	0	0	1391
368	8980	11.9	156429020	Control	8	FALSE	FALSE	FALSE	Yes	11-12	No	0	0	0	0	0	0	36	1	0	0	0	5	61	0	0	0	0	0	0	0	0	0	0	0	0	103	1450
369	9005	14	13114388	Control	9	FALSE	FALSE	FALSE	No	13-14	No	0	0	0	0	0	0	0	0	0	0	0	0	0	0	0	0	0	0	0	0	0	0	0	0	0	0	1342
370	9025	15.7	31226792	Control	6	FALSE	FALSE	FALSE	Yes	15-16	No	0	0	0	2	0	0	0	0	0	0	0	0	0	0	0	0	0	0	0	0	0	0	0	0	0	2	201
371	9026	16.7	110746099	Control	9	NA	NA	NA	Yes	16-17	No	0	0	0	0	0	0	0	0	0	2	0	0	0	0	0	0	0	0	0	1	0	1	0	0	0	4	6901
372	9045	13.2	12371871	Control	3	TRUE	FALSE	FALSE	Yes	13-14	No	0	0	0	0	0	0	0	0	0	0	0	0	0	0	0	0	0	0	0	6	0	0	0	0	0	6	1633
373	9047	13.5	55502991	Control	3	FALSE	TRUE	TRUE	No	13-14	No	0	0	0	0	0	0	0	0	0	0	0	0	0	0	0	0	0	0	0	0	0	0	0	0	0	0	445
374	9052	14.3	15234159	Control	9	TRUE	FALSE	FALSE	Yes	14-15	No	0	0	0	0	0	0	0	0	0	0	0	0	0	0	0	0	0	0	0	11	0	0	0	0	0	11	837
375	9054	15.5	73855660	Control	2	NA	NA	NA	No	15-16	No	0	0	0	0	0	0	0	0	0	0	0	0	0	0	0	0	0	0	0	0	0	0	0	0	0	0	844
376	9072	12.5	5785237	Control	NA	FALSE	FALSE	FALSE	No	12-13	NA	0	0	0	0	0	0	0	0	0	0	0	0	0	0	0	0	0	0	0	0	0	0	0	0	0	0	153
377	9075	15.9	20172116	Control	6	TRUE	FALSE	FALSE	No	15-16	No	0	0	0	0	0	0	0	0	0	0	0	0	0	0	0	0	0	0	0	0	0	0	0	0	0	0	1947
378	9094	13.9	114546	Control	8	FALSE	FALSE	FALSE	Yes	13-14	No	0	0	0	0	0	0	0	0	0	0	0	0	0	0	0	0	0	84	0	0	0	0	0	0	0	84	1074
379	9097	12.5	2965820	Control	9	FALSE	FALSE	FALSE	No	12-13	No	0	0	0	0	0	0	0	0	0	0	0	0	0	0	0	0	0	0	0	0	0	0	0	0	0	0	487
380	9108	12.9	53955832	Control	5	NA	NA	NA	No	12-13	No	0	0	0	0	0	0	0	0	0	0	0	0	0	0	0	0	0	0	0	0	0	0	0	0	0	0	7
381	9115	12.5	123412935	Control	9	FALSE	FALSE	FALSE	No	12-13	No	0	0	0	0	0	0	0	0	0	0	0	0	0	0	0	0	0	0	0	0	0	0	0	0	0	0	0
382	9118	16.8	6879502	Control	9	FALSE	FALSE	FALSE	No	16-17	No	0	0	0	0	0	0	0	0	0	0	0	0	0	0	0	0	0	0	0	0	0	0	0	0	0	0	4316
383	9134	13	41879128	Control	9	FALSE	FALSE	TRUE	Yes	12-13	No	0	0	0	0	0	0	0	0	0	0	0	0	0	0	0	0	0	0	0	4	0	0	0	0	0	4	1997
384	9138	13.4	3211751	Celiac	9	TRUE	FALSE	FALSE	No	13-14	No	0	0	0	0	0	0	0	0	0	0	0	0	0	0	0	0	0	0	0	0	0	0	0	0	0	0	1179
385	9145	13.4	20242348	Control	9	NA	NA	NA	No	13-14	No	0	0	0	0	0	0	0	0	0	0	0	0	0	0	0	0	0	0	0	0	0	0	0	0	0	0	1896
386	9147	13.3	21216916	Chrons	9	FALSE	FALSE	FALSE	Yes	13-14	No	0	0	0	0	0	0	0	0	0	0	0	0	0	0	0	0	0	0	0	0	0	14	0	0	0	14	2762
387	9150	13.3	721209	Control	5	FALSE	FALSE	FALSE	No	13-14	No	0	0	0	0	0	0	0	0	0	0	0	0	0	0	0	0	0	0	0	0	0	0	0	0	0	0	3155
388	9151	13.8	47588656	Control	4	FALSE	FALSE	FALSE	Yes	13-14	No	0	0	0	0	0	0	0	0	0	0	0	0	0	0	0	0	0	0	0	1	0	0	0	0	0	1	834
389	9152	17.3	17888832	Control	9	FALSE	FALSE	FALSE	No	17-18	No	0	0	0	0	0	0	0	0	0	0	0	0	0	0	0	0	0	0	0	0	0	0	0	0	0	0	4
390	9155	21.4	3847755	Control	1	FALSE	FALSE	FALSE	No	18-X	No	0	0	0	0	0	0	0	0	0	0	0	0	0	0	0	0	0	0	0	0	0	0	0	0	0	0	655
391	9160	12.7	101059858	Control	8	FALSE	FALSE	FALSE	Yes	12-13	No	0	0	0	0	0	0	0	0	0	0	0	0	0	0	0	0	0	1	0	0	0	0	0	0	0	1	993
392	9164	15.1	10500365	Control	1	TRUE	FALSE	FALSE	No	15-16	No	0	0	0	0	0	0	0	0	0	0	0	0	0	0	0	0	0	0	0	0	0	0	0	0	0	0	1336
393	9165	11.8	7786226	Control	9	TRUE	FALSE	FALSE	Yes	11-12	No	0	0	0	0	0	7	0	0	0	0	0	0	0	0	0	0	0	0	0	0	0	0	0	0	0	7	1118
394	9167	13.2	8179537	Control	5	FALSE	TRUE	FALSE	Yes	13-14	No	0	0	0	0	0	0	0	0	0	0	0	0	0	0	0	0	0	0	0	2	0	0	0	0	0	2	351
395	9174	13.5	64197971	JIA	1	FALSE	FALSE	FALSE	Yes	13-14	No	0	0	0	0	1	0	0	0	0	0	0	0	0	0	0	0	0	0	0	0	0	0	0	0	0	1	774
396	9176	12.3	20945861	Control	9	FALSE	FALSE	FALSE	No	12-13	No	0	0	0	0	0	0	0	0	0	0	0	0	0	0	0	0	0	0	0	0	0	0	0	0	0	0	1283
397	9189	12.2	194857920	Control	6	TRUE	TRUE	FALSE	No	12-13	No	0	0	0	0	0	0	0	0	0	0	0	0	0	0	0	0	0	0	0	0	0	0	0	0	0	0	2184
398	9213	15.4	10699450	Control	9	NA	NA	NA	Yes	15-16	No	0	0	0	0	0	0	0	0	0	0	0	0	0	0	0	0	0	0	0	18	0	0	0	0	0	18	2693
399	9232	12.5	8400684	Control	9	FALSE	TRUE	FALSE	Yes	12-13	No	0	0	0	0	0	36	0	0	0	0	0	0	0	0	0	0	0	0	0	0	0	0	0	41	6	83	2582
400	9237	13.2	94098715	Control	8	FALSE	FALSE	FALSE	No	13-14	No	0	0	0	0	0	0	0	0	0	0	0	0	0	0	0	0	0	0	0	0	0	0	0	0	0	0	1401
401	9257	12.3	1378037	Control	9	TRUE	TRUE	FALSE	No	12-13	No	0	0	0	0	0	0	0	0	0	0	0	0	0	0	0	0	0	0	0	0	0	0	0	0	0	0	983
402	9279	13.1	25187777	Control	9	FALSE	TRUE	FALSE	No	13-14	No	0	0	0	0	0	0	0	0	0	0	0	0	0	0	0	0	0	0	0	0	0	0	0	0	0	0	1
403	9285	17.6	557136	Control	9	FALSE	TRUE	FALSE	No	17-18	No	0	0	0	0	0	0	0	0	0	0	0	0	0	0	0	0	0	0	0	0	0	0	0	0	0	0	3023
404	9287	13.1	31227563	Control	5	TRUE	TRUE	FALSE	No	13-14	No	0	0	0	0	0	0	0	0	0	0	0	0	0	0	0	0	0	0	0	0	0	0	0	0	0	0	93
405	9291	12.7	15561039	Control	9	FALSE	FALSE	FALSE	Yes	12-13	No	0	0	0	0	0	0	0	0	0	0	0	0	0	0	0	0	0	0	0	7	0	0	0	0	0	7	709
406	9296	12	32149157	Control	6	FALSE	FALSE	FALSE	No	11-12	No	0	0	0	0	0	0	0	0	0	0	0	0	0	0	0	0	0	0	0	0	0	0	0	0	0	0	772
407	9302	12.9	5339836	Control	2	FALSE	FALSE	FALSE	No	12-13	No	0	0	0	0	0	0	0	0	0	0	0	0	0	0	0	0	0	0	0	0	0	0	0	0	0	0	242
408	9303	12.9	202254	Control	9	TRUE	FALSE	FALSE	No	12-13	No	0	0	0	0	0	0	0	0	0	0	0	0	0	0	0	0	0	0	0	0	0	0	0	0	0	0	1704
409	9311	13	59729183	Control	4	FALSE	FALSE	FALSE	Yes	12-13	No	0	0	0	0	0	0	0	0	0	0	0	0	0	0	0	0	0	0	0	0	0	0	0	1	0	1	2243
410	9339	15.7	5062835	Control	8	TRUE	FALSE	FALSE	Yes	15-16	No	0	0	0	0	0	0	0	0	0	0	0	3	0	0	0	0	0	0	0	0	0	0	0	0	0	3	30
411	9350	12.2	79515738	Control	9	NA	NA	NA	Yes	12-13	No	0	0	0	0	0	0	0	0	10	0	0	0	1	0	3	0	22	62	0	0	0	0	0	0	0	98	3124
412	9360	13.5	49067890	Celiac	7	FALSE	FALSE	FALSE	No	13-14	No	0	0	0	0	0	0	0	0	0	0	0	0	0	0	0	0	0	0	0	0	0	0	0	0	0	0	1232
413	9385	13.6	61296029	Control	9	TRUE	FALSE	FALSE	No	13-14	No	0	0	0	0	0	0	0	0	0	0	0	0	0	0	0	0	0	0	0	0	0	0	0	0	0	0	1311
414	9395	12.5	7067496	Control	8	TRUE	TRUE	FALSE	No	12-13	No	0	0	0	0	0	0	0	0	0	0	0	0	0	0	0	0	0	0	0	0	0	0	0	0	0	0	1345
415	9400	12.4	19554131	Control	8	FALSE	FALSE	FALSE	No	12-13	No	0	0	0	0	0	0	0	0	0	0	0	0	0	0	0	0	0	0	0	0	0	0	0	0	0	0	873
416	10731	17.9	28473239	Control	4	NA	NA	NA	No	17-18	No	0	0	0	0	0	0	0	0	0	0	0	0	0	0	0	0	0	0	0	0	0	0	0	0	0	0	2
417	10740	15.7	5593855	Control	9	FALSE	FALSE	FALSE	Yes	15-16	No	0	0	0	0	0	0	2	0	0	0	0	0	2	0	0	0	0	0	0	0	0	0	0	0	0	4	696
418	10856	15.8	887237	Control	NA	FALSE	FALSE	FALSE	No	15-16	NA	0	0	0	0	0	0	0	0	0	0	0	0	0	0	0	0	0	0	0	0	0	0	0	0	0	0	111
419	10899	15.1	23213824	Control	9	FALSE	FALSE	TRUE	No	15-16	No	0	0	0	0	0	0	0	0	0	0	0	0	0	0	0	0	0	0	0	0	0	0	0	0	0	0	31
420	10923	15.5	14904383	Control	9	FALSE	FALSE	FALSE	No	15-16	No	0	0	0	0	0	0	0	0	0	0	0	0	0	0	0	0	0	0	0	0	0	0	0	0	0	0	2359
421	11065	12.3	46425147	Control	9	TRUE	TRUE	FALSE	No	12-13	No	0	0	0	0	0	0	0	0	0	0	0	0	0	0	0	0	0	0	0	0	0	0	0	0	0	0	2866
422	11071	12.5	6761828	Control	9	FALSE	FALSE	FALSE	No	12-13	No	0	0	0	0	0	0	0	0	0	0	0	0	0	0	0	0	0	0	0	0	0	0	0	0	0	0	0
423	11074	10.3	50997294	Control	NA	FALSE	FALSE	FALSE	No	10-11	NA	0	0	0	0	0	0	0	0	0	0	0	0	0	0	0	0	0	0	0	0	0	0	0	0	0	0	3021
424	11079	13.2	42332119	Control	9	NA	NA	NA	No	13-14	No	0	0	0	0	0	0	0	0	0	0	0	0	0	0	0	0	0	0	0	0	0	0	0	0	0	0	3447
425	11095	12.1	335050296	Control	9	FALSE	FALSE	FALSE	Yes	12-13	No	0	0	0	0	0	0	0	0	0	0	0	0	11	0	0	0	0	0	0	0	2	0	0	0	0	13	9466
426	11101	1	21608002	Control	5	NA	NA	NA	No	0-1	Yes	0	0	0	0	0	0	0	0	0	0	0	0	0	0	0	0	0	0	0	0	0	0	0	0	0	0	3
427	11106	13.9	31563116	Control	8	FALSE	FALSE	FALSE	Yes	13-14	No	0	0	0	0	0	5	0	0	0	0	0	0	0	0	0	0	0	0	0	0	0	0	0	0	0	5	376
428	11121	11.8	15546486	Control	9	FALSE	FALSE	FALSE	No	11-12	No	0	0	0	0	0	0	0	0	0	0	0	0	0	0	0	0	0	0	0	0	0	0	0	0	0	0	896
429	11125	11.9	13037288	Control	6	FALSE	FALSE	FALSE	Yes	11-12	No	0	0	0	0	0	0	0	0	0	0	0	0	0	0	0	0	0	0	0	23	0	0	0	0	0	23	1035
430	11126	NA	72471046	Control	NA	FALSE	FALSE	FALSE	No	NaN	NA	0	0	0	0	0	0	0	0	0	0	0	0	0	0	0	0	0	0	0	0	0	0	0	0	0	0	2071
431	11139	11.3	6793638	Control	9	FALSE	FALSE	FALSE	No	11-12	No	0	0	0	0	0	0	0	0	0	0	0	0	0	0	0	0	0	0	0	0	0	0	0	0	0	0	1321
432	11142	11.7	79697883	Control	NA	TRUE	FALSE	FALSE	No	11-12	NA	0	0	0	0	0	0	0	0	0	0	0	0	0	0	0	0	0	0	0	0	0	0	0	0	0	0	1303
433	11148	12.9	451960	Control	9	FALSE	FALSE	FALSE	No	12-13	No	0	0	0	0	0	0	0	0	0	0	0	0	0	0	0	0	0	0	0	0	0	0	0	0	0	0	3676
434	11156	12.3	2714	Control	5	FALSE	FALSE	FALSE	Yes	12-13	No	0	0	0	0	0	0	0	0	0	0	0	0	1	0	0	0	0	0	0	0	0	0	0	0	0	1	741
435	11171	13.3	63822700	Celiac	9	FALSE	FALSE	FALSE	No	13-14	No	0	0	0	0	0	0	0	0	0	0	0	0	0	0	0	0	0	0	0	0	0	0	0	0	0	0	2751
436	11172	11.2	835637	Control	6	NA	NA	NA	Yes	11-12	No	0	0	0	0	0	0	0	0	0	0	0	0	1	0	0	0	0	0	0	0	0	0	0	0	0	1	934
437	11175	11.2	41595317	Control	4	FALSE	FALSE	FALSE	No	11-12	No	0	0	0	0	0	0	0	0	0	0	0	0	0	0	0	0	0	0	0	0	0	0	0	0	0	0	3
438	11177	11.1	10924185	Control	9	TRUE	FALSE	FALSE	Yes	11-12	No	0	0	0	0	0	0	0	0	0	0	0	0	0	0	0	0	0	0	0	31	0	0	0	0	0	31	4056
439	11178	10.8	19720350	Control	8	TRUE	TRUE	FALSE	No	10-11	No	0	0	0	0	0	0	0	0	0	0	0	0	0	0	0	0	0	0	0	0	0	0	0	0	0	0	5143
440	11181	11.2	17385751	Control	8	FALSE	FALSE	FALSE	No	11-12	No	0	0	0	0	0	0	0	0	0	0	0	0	0	0	0	0	0	0	0	0	0	0	0	0	0	0	831
441	11186	11	72434062	Control	8	FALSE	TRUE	FALSE	No	10-11	No	0	0	0	0	0	0	0	0	0	0	0	0	0	0	0	0	0	0	0	0	0	0	0	0	0	0	2511
442	11190	11.4	204232	Control	6	FALSE	TRUE	FALSE	No	11-12	No	0	0	0	0	0	0	0	0	0	0	0	0	0	0	0	0	0	0	0	0	0	0	0	0	0	0	1
443	12858	12.3	10082127	Control	9	FALSE	FALSE	FALSE	No	12-13	No	0	0	0	0	0	0	0	0	0	0	0	0	0	0	0	0	0	0	0	0	0	0	0	0	0	0	1686
444	12906	12.8	1017085	Control	9	FALSE	FALSE	FALSE	Yes	12-13	No	0	0	0	0	0	0	0	0	0	0	0	0	0	0	0	0	0	0	0	3	0	0	0	0	0	3	4972
445	13590	5	18437278	Control	9	FALSE	FALSE	FALSE	Yes	4-5	Yes	0	0	0	0	0	0	0	0	0	0	0	0	0	0	0	0	2	0	0	0	0	0	0	0	0	2	5159
446	13601	12.9	20462274	Control	9	NA	NA	NA	Yes	12-13	No	0	0	0	0	0	0	0	0	0	9	0	0	0	0	0	0	0	0	0	0	0	0	0	0	0	9	564
447	13618	11.3	122721352	Control	5	FALSE	FALSE	FALSE	No	11-12	No	0	0	0	0	0	0	0	0	0	0	0	0	0	0	0	0	0	0	0	0	0	0	0	0	0	0	791
448	13624	12.4	21473266	Control	9	NA	NA	NA	No	12-13	No	0	0	0	0	0	0	0	0	0	0	0	0	0	0	0	0	0	0	0	0	0	0	0	0	0	0	1651
449	13639	NA	245473479	Control	NA	FALSE	FALSE	FALSE	Yes	NaN	NA	0	0	0	0	0	0	0	0	0	0	0	0	11	0	1	0	1023	12	0	0	7	0	0	22	1	1077	8684
450	13653	11	44336269	Control	1	NA	NA	NA	No	10-11	No	0	0	0	0	0	0	0	0	0	0	0	0	0	0	0	0	0	0	0	0	0	0	0	0	0	0	1728
451	13655	10.8	56626439	Control	6	NA	NA	NA	No	10-11	No	0	0	0	0	0	0	0	0	0	0	0	0	0	0	0	0	0	0	0	0	0	0	0	0	0	0	28
452	13668	11.1	80255807	Control	6	FALSE	FALSE	FALSE	No	11-12	No	0	0	0	0	0	0	0	0	0	0	0	0	0	0	0	0	0	0	0	0	0	0	0	0	0	0	932
453	13677	10.5	37662110	Control	3	FALSE	FALSE	FALSE	No	10-11	No	0	0	0	0	0	0	0	0	0	0	0	0	0	0	0	0	0	0	0	0	0	0	0	0	0	0	205
454	13686	11.3	7123736	Control	1	TRUE	FALSE	FALSE	No	11-12	No	0	0	0	0	0	0	0	0	0	0	0	0	0	0	0	0	0	0	0	0	0	0	0	0	0	0	1578
455	13883	13.6	1421597	Control	1	NA	NA	NA	No	13-14	No	0	0	0	0	0	0	0	0	0	0	0	0	0	0	0	0	0	0	0	0	0	0	0	0	0	0	1653
456	13931	15	537387	Control	7	FALSE	TRUE	FALSE	No	14-15	No	0	0	0	0	0	0	0	0	0	0	0	0	0	0	0	0	0	0	0	0	0	0	0	0	0	0	2351
457	15110	6	39292203	Control	NA	FALSE	FALSE	FALSE	No	5-6	NA	0	0	0	0	0	0	0	0	0	0	0	0	0	0	0	0	0	0	0	0	0	0	0	0	0	0	764
458	15201	6.5	277084929	Control	3	FALSE	FALSE	FALSE	Yes	6-7	No	0	0	0	0	0	0	0	0	0	0	0	0	0	0	0	0	0	1	0	0	0	0	0	0	0	1	892
459	15220	4.7	56002853	Control	NA	FALSE	TRUE	FALSE	Yes	4-5	NA	0	0	0	0	0	0	0	0	0	0	0	0	37	0	114	0	721	0	0	0	0	0	0	0	0	872	8572
460	15250	5.7	16002031	Control	NA	TRUE	FALSE	FALSE	Yes	5-6	NA	0	0	0	0	0	0	0	0	0	0	0	0	0	0	4	0	32	0	0	0	0	3	0	18	4	61	7134
461	15386	9	26026409	Control	NA	FALSE	FALSE	FALSE	No	8-9	NA	0	0	0	0	0	0	0	0	0	0	0	0	0	0	0	0	0	0	0	0	0	0	0	0	0	0	428
462	15415	7	NA	Control	NA	TRUE	FALSE	FALSE	No	6-7	NA	0	0	0	0	0	0	0	0	0	0	0	0	0	0	0	0	0	0	0	0	0	0	0	0	0	0	1358
463	15450	5.1	1702731	Control	NA	NA	NA	NA	Yes	5-6	NA	0	0	0	0	1	0	0	0	0	0	0	0	0	0	0	0	0	7	0	0	0	0	0	0	0	8	5814
464	15456	5.9	18016566	Control	NA	FALSE	FALSE	FALSE	No	5-6	NA	0	0	0	0	0	0	0	0	0	0	0	0	0	0	0	0	0	0	0	0	0	0	0	0	0	0	3894
465	15470	13.1	8160787	Celiac	8	FALSE	FALSE	FALSE	No	13-14	No	0	0	0	0	0	0	0	0	0	0	0	0	0	0	0	0	0	0	0	0	0	0	0	0	0	0	1401
466	15476	NA	31703065	Control	NA	FALSE	FALSE	TRUE	No	NaN	NA	0	0	0	0	0	0	0	0	0	0	0	0	0	0	0	0	0	0	0	0	0	0	0	0	0	0	59
467	15483	13.5	1238931	Control	NA	NA	NA	NA	No	13-14	NA	0	0	0	0	0	0	0	0	0	0	0	0	0	0	0	0	0	0	0	0	0	0	0	0	0	0	8
468	15484	12.9	NA	Control	6	FALSE	FALSE	FALSE	No	12-13	No	0	0	0	0	0	0	0	0	0	0	0	0	0	0	0	0	0	0	0	0	0	0	0	0	0	0	2424
469	15536	6.1	3873171	T1D	7	FALSE	FALSE	FALSE	Yes	6-7	Yes	0	0	0	0	0	0	0	0	0	0	0	0	0	0	100	0	576	3	0	0	0	0	0	0	0	679	7907
470	15563	12.1	64390383	Control	9	FALSE	FALSE	FALSE	No	12-13	No	0	0	0	0	0	0	0	0	0	0	0	0	0	0	0	0	0	0	0	0	0	0	0	0	0	0	1809
471	15567	NA	15219641	T1D	8	FALSE	FALSE	FALSE	No	NaN	NA	0	0	0	0	0	0	0	0	0	0	0	0	0	0	0	0	0	0	0	0	0	0	0	0	0	0	454
472	15599	NA	42578595	Control	9	FALSE	FALSE	FALSE	No	NaN	NA	0	0	0	0	0	0	0	0	0	0	0	0	0	0	0	0	0	0	0	0	0	0	0	0	0	0	1400
473	15624	12.1	1503343	Control	9	FALSE	FALSE	TRUE	Yes	12-13	No	0	0	0	0	0	0	0	0	0	0	0	0	0	0	0	0	8	0	0	0	0	0	0	0	0	8	6343
474	15643	12	754681	Control	6	TRUE	FALSE	FALSE	Yes	11-12	No	0	0	0	0	1	0	0	0	0	0	0	0	0	0	0	0	0	17	0	0	0	0	0	0	0	18	5995
475	15668	12.4	262787	Control	NA	FALSE	FALSE	FALSE	Yes	12-13	NA	0	0	0	0	0	0	0	0	0	0	0	24	35	0	0	0	776	0	0	0	0	0	0	0	0	835	771
476	15670	12.2	2801663	Control	NA	FALSE	FALSE	FALSE	No	12-13	NA	0	0	0	0	0	0	0	0	0	0	0	0	0	0	0	0	0	0	0	0	0	0	0	0	0	0	385
477	15679	13.8	2046647	Control	7	FALSE	FALSE	FALSE	No	13-14	No	0	0	0	0	0	0	0	0	0	0	0	0	0	0	0	0	0	0	0	0	0	0	0	0	0	0	492
478	15686	11.3	79790945	Control	7	FALSE	FALSE	TRUE	No	11-12	No	0	0	0	0	0	0	0	0	0	0	0	0	0	0	0	0	0	0	0	0	0	0	0	0	0	0	1437
479	15719	12.9	1922018	Control	9	TRUE	TRUE	FALSE	No	12-13	No	0	0	0	0	0	0	0	0	0	0	0	0	0	0	0	0	0	0	0	0	0	0	0	0	0	0	4196
480	15736	12	23467895	Control	9	NA	NA	NA	Yes	11-12	No	0	0	0	0	0	0	0	0	0	0	0	0	1	0	0	0	20	0	0	0	0	3	0	0	0	24	5543
481	15740	11.9	495503	Control	NA	NA	NA	NA	No	11-12	NA	0	0	0	0	0	0	0	0	0	0	0	0	0	0	0	0	0	0	0	0	0	0	0	0	0	0	1323
482	15743	12.7	18591752	Control	NA	FALSE	FALSE	FALSE	No	12-13	NA	0	0	0	0	0	0	0	0	0	0	0	0	0	0	0	0	0	0	0	0	0	0	0	0	0	0	337
483	15753	12.6	21504569	Control	7	FALSE	FALSE	FALSE	Yes	12-13	No	0	0	0	0	0	0	0	0	0	0	0	0	0	0	0	0	0	0	0	6	0	0	0	0	0	6	993
484	15762	NA	1419873	Control	2	FALSE	FALSE	FALSE	No	NaN	NA	0	0	0	0	0	0	0	0	0	0	0	0	0	0	0	0	0	0	0	0	0	0	0	0	0	0	528
485	15763	12.6	60228990	Chrons	8	FALSE	TRUE	FALSE	No	12-13	No	0	0	0	0	0	0	0	0	0	0	0	0	0	0	0	0	0	0	0	0	0	0	0	0	0	0	2066
486	15768	12.3	35176037	Control	9	TRUE	FALSE	FALSE	Yes	12-13	No	0	0	0	0	0	0	0	0	0	0	0	0	0	0	1	0	0	0	0	1	0	0	0	0	0	2	2793
487	15769	12.2	86513786	Control	9	FALSE	FALSE	FALSE	No	12-13	No	0	0	0	0	0	0	0	0	0	0	0	0	0	0	0	0	0	0	0	0	0	0	0	0	0	0	524
488	15771	13.1	321572	Control	6	FALSE	FALSE	FALSE	No	13-14	No	0	0	0	0	0	0	0	0	0	0	0	0	0	0	0	0	0	0	0	0	0	0	0	0	0	0	1057
489	15783	11.7	238356	Control	6	NA	NA	NA	No	11-12	No	0	0	0	0	0	0	0	0	0	0	0	0	0	0	0	0	0	0	0	0	0	0	0	0	0	0	1592
490	15794	13.3	38372725	Control	2	FALSE	FALSE	FALSE	No	13-14	No	0	0	0	0	0	0	0	0	0	0	0	0	0	0	0	0	0	0	0	0	0	0	0	0	0	0	929
491	15797	12.2	2157062	Control	NA	NA	NA	NA	No	12-13	NA	0	0	0	0	0	0	0	0	0	0	0	0	0	0	0	0	0	0	0	0	0	0	0	0	0	0	4860
492	15804	NA	11338211	JIA	5	FALSE	TRUE	TRUE	Yes	NaN	NA	0	0	0	0	0	0	0	0	0	0	0	0	1	0	0	0	0	1	0	0	0	0	0	0	0	2	11527
493	15810	4.6	753334	Control	NA	FALSE	FALSE	FALSE	Yes	4-5	NA	0	0	0	0	0	0	0	0	0	0	0	0	0	0	0	0	0	8	0	0	0	0	0	0	0	8	8
494	15817	10	74550139	Control	9	NA	NA	NA	Yes	9-10	No	0	0	0	0	0	0	0	0	0	0	0	0	3	0	0	0	21	0	0	0	0	0	0	0	0	24	2179
495	15819	12.6	71988908	Control	4	FALSE	FALSE	FALSE	No	12-13	No	0	0	0	0	0	0	0	0	0	0	0	0	0	0	0	0	0	0	0	0	0	0	0	0	0	0	1047
496	15828	11.6	29972876	Control	9	FALSE	FALSE	FALSE	No	11-12	No	0	0	0	0	0	0	0	0	0	0	0	0	0	0	0	0	0	0	0	0	0	0	0	0	0	0	263
497	15832	11.5	287819	Control	9	NA	NA	NA	Yes	11-12	No	0	0	0	0	0	0	0	0	0	0	0	0	0	0	0	0	0	12	0	0	0	0	0	0	0	12	1424
498	15833	NA	7306879	Control	3	FALSE	FALSE	FALSE	No	NaN	NA	0	0	0	0	0	0	0	0	0	0	0	0	0	0	0	0	0	0	0	0	0	0	0	0	0	0	6816
499	15846	NA	2517922	Control	3	NA	NA	NA	No	NaN	NA	0	0	0	0	0	0	0	0	0	0	0	0	0	0	0	0	0	0	0	0	0	0	0	0	0	0	97
500	15884	5.6	12225603	Control	6	FALSE	FALSE	FALSE	Yes	5-6	Yes	0	0	0	0	0	0	0	0	0	0	0	0	0	0	0	0	1	0	0	0	0	0	0	0	0	1	2996
501	15922	12.3	36738106	Control	6	TRUE	TRUE	FALSE	No	12-13	No	0	0	0	0	0	0	0	0	0	0	0	0	0	0	0	0	0	0	0	0	0	0	0	0	0	0	0
502	15926	12.2	16477585	Control	NA	FALSE	FALSE	FALSE	Yes	12-13	NA	0	0	0	0	0	0	0	0	0	0	0	0	0	0	0	0	0	0	0	6	0	0	0	0	0	6	163
503	15932	13.5	15809301	Control	NA	FALSE	TRUE	FALSE	No	13-14	NA	0	0	0	0	0	0	0	0	0	0	0	0	0	0	0	0	0	0	0	0	0	0	0	0	0	0	1494
504	15939	12.8	48480278	Control	6	FALSE	FALSE	FALSE	Yes	12-13	No	0	0	0	0	0	0	0	0	0	0	0	0	0	0	0	0	0	2	0	0	0	0	0	0	0	2	3316
505	15968	13.9	26790166	Control	8	TRUE	FALSE	FALSE	No	13-14	No	0	0	0	0	0	0	0	0	0	0	0	0	0	0	0	0	0	0	0	0	0	0	0	0	0	0	7
506	15971	NA	3751216	Control	6	FALSE	FALSE	FALSE	Yes	NaN	NA	0	0	0	0	0	0	0	0	0	0	0	0	0	0	45	0	495	41	0	0	0	2220	0	0	0	2801	5847
507	15988	11.9	2437013	Control	NA	TRUE	FALSE	FALSE	Yes	11-12	NA	0	0	0	0	0	0	0	0	0	0	0	17	23	0	0	0	0	0	0	0	0	0	0	0	0	40	1027
508	15991	11.2	102831369	Control	7	FALSE	FALSE	FALSE	Yes	11-12	No	0	0	0	0	0	0	0	0	0	0	0	0	0	0	0	0	0	0	0	1	0	0	0	0	0	1	656
509	16017	24.8	119210173	Control	7	TRUE	FALSE	FALSE	No	18-X	No	0	0	0	0	0	0	0	0	0	0	0	0	0	0	0	0	0	0	0	0	0	0	0	0	0	0	2280
510	16019	12.3	13908649	Control	8	FALSE	FALSE	FALSE	No	12-13	No	0	0	0	0	0	0	0	0	0	0	0	0	0	0	0	0	0	0	0	0	0	0	0	0	0	0	400
511	16025	24.8	45581827	Control	6	NA	NA	NA	No	18-X	No	0	0	0	0	0	0	0	0	0	0	0	0	0	0	0	0	0	0	0	0	0	0	0	0	0	0	653
512	16049	14	1297482	Control	1	TRUE	FALSE	FALSE	No	13-14	No	0	0	0	0	0	0	0	0	0	0	0	0	0	0	0	0	0	0	0	0	0	0	0	0	0	0	1398
513	16065	25	73429727	Control	9	FALSE	FALSE	FALSE	No	18-X	No	0	0	0	0	0	0	0	0	0	0	0	0	0	0	0	0	0	0	0	0	0	0	0	0	0	0	416
514	16068	12.1	30093490	Control	9	TRUE	FALSE	FALSE	No	12-13	No	0	0	0	0	0	0	0	0	0	0	0	0	0	0	0	0	0	0	0	0	0	0	0	0	0	0	824
515	16073	13.6	6432116	Control	7	TRUE	FALSE	FALSE	No	13-14	No	0	0	0	0	0	0	0	0	0	0	0	0	0	0	0	0	0	0	0	0	0	0	0	0	0	0	1352
516	16087	11.8	12971602	Control	3	FALSE	FALSE	FALSE	No	11-12	No	0	0	0	0	0	0	0	0	0	0	0	0	0	0	0	0	0	0	0	0	0	0	0	0	0	0	1006
517	16120	12.6	630077	Control	3	NA	NA	NA	No	12-13	No	0	0	0	0	0	0	0	0	0	0	0	0	0	0	0	0	0	0	0	0	0	0	0	0	0	0	1066
518	16130	24.7	31944355	Control	9	TRUE	FALSE	FALSE	No	18-X	No	0	0	0	0	0	0	0	0	0	0	0	0	0	0	0	0	0	0	0	0	0	0	0	0	0	0	1196
519	16139	25.3	137396	Control	9	FALSE	TRUE	FALSE	No	18-X	No	0	0	0	0	0	0	0	0	0	0	0	0	0	0	0	0	0	0	0	0	0	0	0	0	0	0	473
520	16152	12.2	392141874	Control	5	FALSE	FALSE	FALSE	No	12-13	No	0	0	0	0	0	0	0	0	0	0	0	0	0	0	0	0	0	0	0	0	0	0	0	0	0	0	219
521	16155	25.4	7057498	Control	9	FALSE	FALSE	FALSE	Yes	18-X	No	0	0	0	0	0	0	0	0	0	0	0	0	0	0	0	0	0	0	0	2	0	0	0	0	0	2	1735
522	16178	24.5	26955809	Control	9	TRUE	FALSE	FALSE	No	18-X	No	0	0	0	0	0	0	0	0	0	0	0	0	0	0	0	0	0	0	0	0	0	0	0	0	0	0	877
523	16210	24.5	26625586	Control	9	FALSE	FALSE	FALSE	Yes	18-X	No	0	0	0	0	0	7	0	0	0	0	0	0	0	0	0	0	0	0	0	0	0	0	0	0	0	7	770
524	16309	12.5	123975755	Control	6	FALSE	FALSE	FALSE	No	12-13	No	0	0	0	0	0	0	0	0	0	0	0	0	0	0	0	0	0	0	0	0	0	0	0	0	0	0	383
525	16358	NA	6230864	Control	9	FALSE	TRUE	FALSE	No	NaN	NA	0	0	0	0	0	0	0	0	0	0	0	0	0	0	0	0	0	0	0	0	0	0	0	0	0	0	105
526	16366	10.6	3551923	Control	9	FALSE	FALSE	FALSE	No	10-11	No	0	0	0	0	0	0	0	0	0	0	0	0	0	0	0	0	0	0	0	0	0	0	0	0	0	0	526
527	16415	24	44739295	Celiac	8	FALSE	FALSE	FALSE	No	18-X	No	0	0	0	0	0	0	0	0	0	0	0	0	0	0	0	0	0	0	0	0	0	0	0	0	0	0	358
528	16538	7.4	26070590	Control	NA	NA	NA	NA	No	7-8	NA	0	0	0	0	0	0	0	0	0	0	0	0	0	0	0	0	0	0	0	0	0	0	0	0	0	0	931
529	16621	25.1	56962763	Chrons	NA	NA	NA	NA	No	18-X	NA	0	0	0	0	0	0	0	0	0	0	0	0	0	0	0	0	0	0	0	0	0	0	0	0	0	0	1900
530	16653	8	131160392	Control	8	TRUE	FALSE	FALSE	Yes	7-8	Yes	0	0	0	0	0	0	0	0	0	0	0	0	2	0	2	0	10	5	0	0	0	0	0	0	0	19	5070
531	16707	17.9	172312651	Control	7	FALSE	FALSE	FALSE	No	17-18	No	0	0	0	0	0	0	0	0	0	0	0	0	0	0	0	0	0	0	0	0	0	0	0	0	0	0	12549
532	16724	6.9	38215316	Control	NA	NA	NA	NA	Yes	6-7	NA	0	0	0	0	0	0	0	0	0	0	0	0	0	0	0	0	0	30	0	0	0	0	0	0	0	30	1174
533	16725	5.1	36629715	Control	NA	NA	NA	NA	No	5-6	NA	0	0	0	0	0	0	0	0	0	0	0	0	0	0	0	0	0	0	0	0	0	0	0	0	0	0	598
534	16732	5.1	5130044	Control	NA	FALSE	FALSE	FALSE	No	5-6	NA	0	0	0	0	0	0	0	0	0	0	0	0	0	0	0	0	0	0	0	0	0	0	0	0	0	0	4637
535	16771	4.3	18765436	Control	6	FALSE	TRUE	FALSE	No	4-5	Yes	0	0	0	0	0	0	0	0	0	0	0	0	0	0	0	0	0	0	0	0	0	0	0	0	0	0	12849
536	16781	4.6	1027365774	Control	9	FALSE	FALSE	FALSE	Yes	4-5	Yes	0	0	0	0	0	0	0	0	0	0	0	0	0	0	0	0	0	28	0	0	0	0	0	0	0	28	12178
537	16785	5.3	65773807	Control	9	FALSE	FALSE	FALSE	No	5-6	Yes	0	0	0	0	0	0	0	0	0	0	0	0	0	0	0	0	0	0	0	0	0	0	0	0	0	0	11147
538	16792	17.9	32673245	Control	6	TRUE	FALSE	FALSE	No	17-18	No	0	0	0	0	0	0	0	0	0	0	0	0	0	0	0	0	0	0	0	0	0	0	0	0	0	0	300
539	16805	5.6	22419050	Control	NA	NA	NA	NA	No	5-6	NA	0	0	0	0	0	0	0	0	0	0	0	0	0	0	0	0	0	0	0	0	0	0	0	0	0	0	4045
540	16813	NA	43966455	Control	2	NA	NA	NA	No	NaN	NA	0	0	0	0	0	0	0	0	0	0	0	0	0	0	0	0	0	0	0	0	0	0	0	0	0	0	8570
541	16820	5.7	14460673	Control	NA	FALSE	FALSE	FALSE	Yes	5-6	NA	0	0	0	0	0	0	0	0	0	0	0	0	0	0	28	0	186	0	0	0	0	0	0	0	0	214	10793
542	16825	6.5	20145441	Celiac	NA	TRUE	FALSE	FALSE	No	6-7	NA	0	0	0	0	0	0	0	0	0	0	0	0	0	0	0	0	0	0	0	0	0	0	0	0	0	0	6354
543	16830	5.6	50295205	Control	9	TRUE	FALSE	FALSE	Yes	5-6	Yes	0	0	0	0	0	0	0	0	0	0	0	0	0	0	33	0	252	0	0	0	0	0	0	0	0	285	11784
544	16862	6.2	75797253	Control	5	FALSE	TRUE	FALSE	No	6-7	No	0	0	0	0	0	0	0	0	0	0	0	0	0	0	0	0	0	0	0	0	0	0	0	0	0	0	1779
545	16872	11.3	11240545	Control	9	TRUE	FALSE	FALSE	No	11-12	No	0	0	0	0	0	0	0	0	0	0	0	0	0	0	0	0	0	0	0	0	0	0	0	0	0	0	1641
546	16876	6	49123524	Control	9	FALSE	FALSE	FALSE	Yes	5-6	Yes	0	0	0	0	0	0	0	0	0	0	0	0	0	0	1	0	30	0	0	0	0	0	0	0	0	31	7880
547	16882	6.4	124681287	Control	6	FALSE	FALSE	TRUE	Yes	6-7	No	0	0	0	0	0	0	0	0	0	0	0	0	0	0	3	0	8	0	0	0	0	0	0	0	0	11	1673
548	16917	6.5	53866600	Control	9	FALSE	FALSE	FALSE	Yes	6-7	Yes	0	0	0	0	0	0	0	0	0	0	0	0	11	0	0	0	0	0	0	0	0	0	0	0	0	11	10059
549	16922	6.1	18124892	Control	9	FALSE	FALSE	TRUE	No	6-7	Yes	0	0	0	0	0	0	0	0	0	0	0	0	0	0	0	0	0	0	0	0	0	0	0	0	0	0	9290
550	16927	15.6	6829711	Control	NA	FALSE	FALSE	FALSE	No	15-16	NA	0	0	0	0	0	0	0	0	0	0	0	0	0	0	0	0	0	0	0	0	0	0	0	0	0	0	4083
551	16946	7.2	5265170	Control	3	FALSE	FALSE	FALSE	No	7-8	No	0	0	0	0	0	0	0	0	0	0	0	0	0	0	0	0	0	0	0	0	0	0	0	0	0	0	5610
552	16947	6	1965388	Control	4	NA	NA	NA	Yes	5-6	No	0	0	0	0	0	0	0	0	0	0	0	0	41	0	0	0	0	0	0	0	0	0	0	261	51	353	1564
553	16952	5	8262183	Control	5	FALSE	FALSE	FALSE	Yes	4-5	Yes	0	0	0	0	0	0	0	0	0	0	0	0	0	0	13	0	104	0	0	0	0	0	0	0	0	117	3551
554	16978	5.8	14498232	Control	9	NA	NA	NA	No	5-6	Yes	0	0	0	0	0	0	0	0	0	0	0	0	0	0	0	0	0	0	0	0	0	0	0	0	0	0	4631
555	16993	6.4	36438038	Control	9	TRUE	FALSE	FALSE	No	6-7	Yes	0	0	0	0	0	0	0	0	0	0	0	0	0	0	0	0	0	0	0	0	0	0	0	0	0	0	6875
556	16998	6.5	63226436	Control	9	NA	NA	NA	No	6-7	Yes	0	0	0	0	0	0	0	0	0	0	0	0	0	0	0	0	0	0	0	0	0	0	0	0	0	0	8920
557	17017	5.5	9982502	Control	9	TRUE	FALSE	FALSE	Yes	5-6	Yes	0	0	0	0	0	0	0	0	0	0	0	0	0	0	0	0	3	0	0	0	0	3	0	0	0	6	2647
558	17020	14	9636684	Control	9	TRUE	FALSE	FALSE	No	13-14	No	0	0	0	0	0	0	0	0	0	0	0	0	0	0	0	0	0	0	0	0	0	0	0	0	0	0	4526
559	17021	8	15063953	Control	NA	FALSE	FALSE	FALSE	No	7-8	NA	0	0	0	0	0	0	0	0	0	0	0	0	0	0	0	0	0	0	0	0	0	0	0	0	0	0	2285
560	17033	8.1	33681910	Control	6	FALSE	FALSE	FALSE	No	8-9	No	0	0	0	0	0	0	0	0	0	0	0	0	0	0	0	0	0	0	0	0	0	0	0	0	0	0	718
561	17037	6.8	49365464	Control	9	FALSE	FALSE	FALSE	Yes	6-7	Yes	0	0	0	0	0	0	0	0	0	0	0	0	0	0	6	0	28	0	0	0	0	0	0	0	0	34	11334
562	17043	5.1	3513808	Control	7	NA	NA	NA	Yes	5-6	Yes	0	0	0	0	0	0	0	0	0	0	0	0	28	0	0	0	0	0	0	0	0	0	0	0	0	28	4019
563	17050	11.7	25460537	Control	9	FALSE	FALSE	FALSE	No	11-12	No	0	0	0	0	0	0	0	0	0	0	0	0	0	0	0	0	0	0	0	0	0	0	0	0	0	0	607
564	17053	5.8	24566111	Control	9	FALSE	FALSE	TRUE	No	5-6	Yes	0	0	0	0	0	0	0	0	0	0	0	0	0	0	0	0	0	0	0	0	0	0	0	0	0	0	1584
565	17054	5.5	8964590	Control	8	FALSE	FALSE	FALSE	Yes	5-6	Yes	0	0	0	0	0	0	0	0	0	0	0	54	23	0	0	0	7	0	0	0	0	0	0	0	0	84	12055
566	17058	5.3	127291658	Control	7	TRUE	FALSE	FALSE	Yes	5-6	Yes	0	0	0	0	0	0	0	0	0	0	0	0	0	0	0	0	0	2	0	0	0	0	0	0	0	2	8817
567	17060	5.2	27653792	Control	9	FALSE	FALSE	FALSE	No	5-6	Yes	0	0	0	0	0	0	0	0	0	0	0	0	0	0	0	0	0	0	0	0	0	0	0	0	0	0	8884
568	17065	13	2412697	Control	9	FALSE	FALSE	FALSE	No	12-13	No	0	0	0	0	0	0	0	0	0	0	0	0	0	0	0	0	0	0	0	0	0	0	0	0	0	0	6631
569	17073	11.3	6705270	Control	9	FALSE	TRUE	FALSE	Yes	11-12	No	0	0	0	0	0	0	0	0	0	0	0	2	7	0	0	0	0	0	0	0	0	0	0	0	0	9	2725
570	17076	12.5	30980141	Control	NA	FALSE	FALSE	FALSE	No	12-13	NA	0	0	0	0	0	0	0	0	0	0	0	0	0	0	0	0	0	0	0	0	0	0	0	0	0	0	1591
571	17084	5.6	200221829	Control	8	FALSE	FALSE	FALSE	No	5-6	Yes	0	0	0	0	0	0	0	0	0	0	0	0	0	0	0	0	0	0	0	0	0	0	0	0	0	0	12005
572	17093	1.5	12054028	Control	NA	FALSE	FALSE	FALSE	No	1-2	NA	0	0	0	0	0	0	0	0	0	0	0	0	0	0	0	0	0	0	0	0	0	0	0	0	0	0	4999
573	17096	12	42619258	Control	9	NA	NA	NA	No	11-12	No	0	0	0	0	0	0	0	0	0	0	0	0	0	0	0	0	0	0	0	0	0	0	0	0	0	0	293
574	17099	13.8	587162485	Control	9	FALSE	FALSE	FALSE	No	13-14	No	0	0	0	0	0	0	0	0	0	0	0	0	0	0	0	0	0	0	0	0	0	0	0	0	0	0	772
575	17103	13.2	2289449	Control	NA	FALSE	TRUE	FALSE	No	13-14	NA	0	0	0	0	0	0	0	0	0	0	0	0	0	0	0	0	0	0	0	0	0	0	0	0	0	0	146
576	17104	5.3	341056740	Control	NA	NA	NA	NA	Yes	5-6	NA	0	0	0	0	0	0	0	0	0	0	0	0	0	0	3	35	334	0	0	0	0	0	0	0	0	372	12228
577	17105	12	16884785	Control	9	TRUE	FALSE	FALSE	No	11-12	No	0	0	0	0	0	0	0	0	0	0	0	0	0	0	0	0	0	0	0	0	0	0	0	0	0	0	164
578	17107	5.9	2365479513	Control	9	TRUE	FALSE	FALSE	Yes	5-6	Yes	0	0	0	0	0	0	0	0	0	0	0	0	0	0	0	0	17	0	0	0	0	0	0	0	0	17	9724
579	17116	12	5074617	Control	7	NA	NA	NA	No	11-12	No	0	0	0	0	0	0	0	0	0	0	0	0	0	0	0	0	0	0	0	0	0	0	0	0	0	0	636
580	17128	5.9	26431170	Control	3	FALSE	FALSE	FALSE	No	5-6	No	0	0	0	0	0	0	0	0	0	0	0	0	0	0	0	0	0	0	0	0	0	0	0	0	0	0	141
581	17129	NA	20036725	Control	9	TRUE	FALSE	FALSE	No	NaN	NA	0	0	0	0	0	0	0	0	0	0	0	0	0	0	0	0	0	0	0	0	0	0	0	0	0	0	5592
582	17130	10.8	100547854	Control	9	FALSE	FALSE	FALSE	Yes	10-11	No	0	0	0	0	0	0	0	0	0	0	0	3	292	0	2	0	19	0	0	0	0	4	0	0	0	320	10344
583	17131	11	1095117	Control	9	TRUE	FALSE	FALSE	No	10-11	No	0	0	0	0	0	0	0	0	0	0	0	0	0	0	0	0	0	0	0	0	0	0	0	0	0	0	1859
584	17135	12.3	8104296	Control	7	TRUE	FALSE	FALSE	No	12-13	No	0	0	0	0	0	0	0	0	0	0	0	0	0	0	0	0	0	0	0	0	0	0	0	0	0	0	2401
585	17137	5.5	57493243	Control	NA	NA	NA	NA	No	5-6	NA	0	0	0	0	0	0	0	0	0	0	0	0	0	0	0	0	0	0	0	0	0	0	0	0	0	0	2979
586	17139	6.8	2861685	Control	1	NA	NA	NA	No	6-7	No	0	0	0	0	0	0	0	0	0	0	0	0	0	0	0	0	0	0	0	0	0	0	0	0	0	0	634
587	17142	5	6477599	Control	9	FALSE	TRUE	FALSE	No	4-5	Yes	0	0	0	0	0	0	0	0	0	0	0	0	0	0	0	0	0	0	0	0	0	0	0	0	0	0	8881
588	17145	6	48906204	Control	1	TRUE	FALSE	FALSE	No	5-6	No	0	0	0	0	0	0	0	0	0	0	0	0	0	0	0	0	0	0	0	0	0	0	0	0	0	0	7499
589	17149	11.3	100057075	Control	8	NA	NA	NA	Yes	11-12	No	0	0	0	0	0	0	0	0	0	0	0	0	0	0	0	0	0	0	0	9	0	0	0	0	0	9	713
590	17154	6	3390052438	Control	7	FALSE	FALSE	FALSE	Yes	5-6	Yes	0	0	0	0	0	0	0	0	0	0	0	0	30	0	0	0	0	0	0	0	0	0	0	0	0	30	5345
591	17156	6.1	278374962	Control	8	TRUE	FALSE	FALSE	Yes	6-7	Yes	0	0	0	0	0	0	0	0	0	0	0	0	0	0	1	0	3	0	0	0	0	0	0	0	0	4	1521
592	17159	12.2	552754	Control	6	FALSE	FALSE	FALSE	Yes	12-13	No	0	0	0	0	0	1	0	0	0	0	0	0	0	0	0	0	0	0	0	0	0	0	0	0	0	1	1865
593	17162	11.5	44812763	Control	8	NA	NA	NA	No	11-12	No	0	0	0	0	0	0	0	0	0	0	0	0	0	0	0	0	0	0	0	0	0	0	0	0	0	0	1677
594	17167	5.7	19138526	Control	NA	FALSE	FALSE	FALSE	Yes	5-6	NA	0	0	0	0	0	0	0	0	0	0	0	0	13	0	0	0	0	0	0	0	0	0	0	0	0	13	9231
595	17169	11.8	4701724	Control	3	TRUE	FALSE	FALSE	No	11-12	No	0	0	0	0	0	0	0	0	0	0	0	0	0	0	0	0	0	0	0	0	0	0	0	0	0	0	1997
596	17170	11.8	256464	Control	3	TRUE	FALSE	FALSE	No	11-12	No	0	0	0	0	0	0	0	0	0	0	0	0	0	0	0	0	0	0	0	0	0	0	0	0	0	0	1058
597	17173	14.3	1145018	Control	1	TRUE	FALSE	FALSE	No	14-15	No	0	0	0	0	0	0	0	0	0	0	0	0	0	0	0	0	0	0	0	0	0	0	0	0	0	0	118
598	17183	11.3	24643007	Control	9	NA	NA	NA	Yes	11-12	No	0	0	0	0	0	0	0	0	0	0	0	0	2	0	0	0	0	0	0	0	0	0	0	0	0	2	1457
599	17186	11.5	3259487	Control	9	FALSE	FALSE	FALSE	No	11-12	No	0	0	0	0	0	0	0	0	0	0	0	0	0	0	0	0	0	0	0	0	0	0	0	0	0	0	401
600	17190	11.2	52551	Control	3	TRUE	TRUE	FALSE	Yes	11-12	No	0	0	0	0	0	0	0	0	0	0	0	0	0	0	0	0	0	0	0	4	0	0	0	0	0	4	1030
601	17191	11.2	74590384	Control	NA	NA	NA	NA	No	11-12	NA	0	0	0	0	0	0	0	0	0	0	0	0	0	0	0	0	0	0	0	0	0	0	0	0	0	0	308
602	17192	10.6	404873	Control	7	TRUE	FALSE	FALSE	No	10-11	No	0	0	0	0	0	0	0	0	0	0	0	0	0	0	0	0	0	0	0	0	0	0	0	0	0	0	520
603	17193	13.9	117028314	Control	NA	TRUE	FALSE	FALSE	Yes	13-14	NA	0	0	0	0	0	0	0	0	0	0	0	0	0	0	0	0	0	0	0	1	0	0	0	0	0	1	99
604	17195	12.3	40277428	Control	8	FALSE	FALSE	FALSE	Yes	12-13	No	0	0	0	0	0	6	0	0	0	0	0	0	0	0	0	0	0	0	0	0	0	0	0	0	0	6	602
605	17197	12.3	6201920	Control	8	FALSE	FALSE	FALSE	No	12-13	No	0	0	0	0	0	0	0	0	0	0	0	0	0	0	0	0	0	0	0	0	0	0	0	0	0	0	1283
606	17373	12	154692782	Control	NA	TRUE	FALSE	FALSE	Yes	11-12	NA	0	0	0	0	0	0	0	0	0	0	0	0	0	0	0	0	0	0	0	7	0	0	0	0	0	7	772
607	17452	12.3	3427258	Control	9	TRUE	FALSE	TRUE	No	12-13	No	0	0	0	0	0	0	0	0	0	0	0	0	0	0	0	0	0	0	0	0	0	0	0	0	0	0	980
608	17469	11.9	130753296	Control	6	FALSE	FALSE	TRUE	No	11-12	No	0	0	0	0	0	0	0	0	0	0	0	0	0	0	0	0	0	0	0	0	0	0	0	0	0	0	790
609	17478	10.2	95307356	Control	9	FALSE	FALSE	FALSE	No	10-11	No	0	0	0	0	0	0	0	0	0	0	0	0	0	0	0	0	0	0	0	0	0	0	0	0	0	0	419
610	17481	11.8	62889213	Control	9	FALSE	FALSE	FALSE	No	11-12	No	0	0	0	0	0	0	0	0	0	0	0	0	0	0	0	0	0	0	0	0	0	0	0	0	0	0	90
611	17497	24.6	4530786	Control	2	FALSE	FALSE	FALSE	No	18-X	No	0	0	0	0	0	0	0	0	0	0	0	0	0	0	0	0	0	0	0	0	0	0	0	0	0	0	329
612	17508	10.1	14890863	Control	7	FALSE	FALSE	FALSE	No	10-11	No	0	0	0	0	0	0	0	0	0	0	0	0	0	0	0	0	0	0	0	0	0	0	0	0	0	0	1253
613	18032	12.2	39467240	Control	8	FALSE	FALSE	FALSE	No	12-13	No	0	0	0	0	0	0	0	0	0	0	0	0	0	0	0	0	0	0	0	0	0	0	0	0	0	0	1211
614	18035	7.5	203465440	Control	9	FALSE	TRUE	FALSE	No	7-8	Yes	0	0	0	0	0	0	0	0	0	0	0	0	0	0	0	0	0	0	0	0	0	0	0	0	0	0	7
615	18037	6	3975958	Control	8	NA	NA	NA	No	5-6	Yes	0	0	0	0	0	0	0	0	0	0	0	0	0	0	0	0	0	0	0	0	0	0	0	0	0	0	6837
616	18075	6.7	725064372	Control	9	FALSE	FALSE	FALSE	Yes	6-7	Yes	0	0	0	0	0	0	0	0	0	0	0	1	48	0	0	0	7	0	0	0	0	0	0	0	0	56	761
617	18076	5.1	2936867	Control	9	FALSE	TRUE	FALSE	No	5-6	Yes	0	0	0	0	0	0	0	0	0	0	0	0	0	0	0	0	0	0	0	0	0	0	0	0	0	0	4153
618	18081	4.5	211389	Control	2	NA	NA	NA	No	4-5	No	0	0	0	0	0	0	0	0	0	0	0	0	0	0	0	0	0	0	0	0	0	0	0	0	0	0	4225
619	18085	4.8	16359	Control	7	TRUE	FALSE	FALSE	Yes	4-5	Yes	0	0	0	0	0	0	0	0	0	0	0	0	19	0	0	0	0	5	0	0	0	0	0	0	0	24	10038
620	18090	4.7	286078204	Control	7	TRUE	FALSE	FALSE	No	4-5	Yes	0	0	0	0	0	0	0	0	0	0	0	0	0	0	0	0	0	0	0	0	0	0	0	0	0	0	621
621	18094	7.5	19532563	Control	9	NA	NA	NA	No	7-8	Yes	0	0	0	0	0	0	0	0	0	0	0	0	0	0	0	0	0	0	0	0	0	0	0	0	0	0	851
622	18152	5.9	216070	Control	5	TRUE	FALSE	FALSE	Yes	5-6	No	0	0	0	0	0	0	0	0	0	0	0	0	0	0	0	0	1	0	0	0	0	0	0	0	0	1	1614
623	18185	4.1	1701362	Control	2	FALSE	TRUE	FALSE	Yes	4-5	No	0	0	0	0	0	0	0	0	0	0	0	0	1	0	0	0	0	0	0	0	0	0	0	0	0	1	3365
624	18187	3.3	2989438	Control	7	TRUE	FALSE	FALSE	Yes	3-4	Yes	0	0	0	0	0	0	0	0	0	0	0	0	15	0	0	0	0	0	0	0	0	0	0	0	0	15	4684
625	18203	3.1	3490867	Control	9	FALSE	TRUE	FALSE	No	3-4	Yes	0	0	0	0	0	0	0	0	0	0	0	0	0	0	0	0	0	0	0	0	0	0	0	0	0	0	7147
626	18216	3	2850941	Control	9	TRUE	FALSE	FALSE	Yes	2-3	Yes	0	0	0	0	0	0	0	0	0	0	0	0	0	0	0	0	0	9	0	0	0	0	0	0	0	9	9601
627	18257	4.5	72688942	Control	9	NA	NA	NA	Yes	4-5	Yes	0	0	0	0	0	0	0	0	0	0	0	0	227	0	0	0	0	0	0	0	0	0	0	0	0	227	4092
628	18260	2.8	5730646	Control	5	FALSE	FALSE	FALSE	No	2-3	Yes	0	0	0	0	0	0	0	0	0	0	0	0	0	0	0	0	0	0	0	0	0	0	0	0	0	0	6873
629	18270	3.9	11006282	Control	9	NA	NA	NA	Yes	3-4	Yes	0	0	0	0	0	0	0	0	0	0	0	0	1	0	0	0	0	0	0	0	0	0	0	0	0	1	7497
630	18271	3.8	8954950	Control	9	FALSE	FALSE	FALSE	No	3-4	Yes	0	0	0	0	0	0	0	0	0	0	0	0	0	0	0	0	0	0	0	0	0	0	0	0	0	0	12902
631	18278	5.2	11719812	Control	9	TRUE	FALSE	FALSE	Yes	5-6	Yes	0	0	5	0	0	0	0	0	0	0	0	0	0	0	39	0	285	12	0	0	0	0	0	0	0	341	10425
632	18281	13.9	56815103	Control	5	FALSE	FALSE	FALSE	No	13-14	No	0	0	0	0	0	0	0	0	0	0	0	0	0	0	0	0	0	0	0	0	0	0	0	0	0	0	571
633	18303	4.8	4455175	Control	6	FALSE	FALSE	TRUE	No	4-5	Yes	0	0	0	0	0	0	0	0	0	0	0	0	0	0	0	0	0	0	0	0	0	0	0	0	0	0	8515
634	18311	4.7	170227816	Control	2	FALSE	FALSE	FALSE	No	4-5	No	0	0	0	0	0	0	0	0	0	0	0	0	0	0	0	0	0	0	0	0	0	0	0	0	0	0	541
635	18320	12.7	21011168	Control	6	FALSE	FALSE	FALSE	Yes	12-13	No	0	0	0	1	0	0	0	0	0	0	0	0	0	0	0	0	0	0	0	0	0	0	0	0	0	1	122
636	18341	13.5	2822146	Control	5	TRUE	FALSE	FALSE	Yes	13-14	No	0	0	0	0	0	0	0	0	0	0	0	0	5	0	0	0	0	0	0	0	0	0	0	0	0	5	903
637	18401	12.6	216187	Control	9	FALSE	FALSE	FALSE	No	12-13	No	0	0	0	0	0	0	0	0	0	0	0	0	0	0	0	0	0	0	0	0	0	0	0	0	0	0	3038
638	18407	NA	78057629	Control	9	FALSE	FALSE	FALSE	Yes	NaN	NA	0	0	0	0	0	0	0	0	0	0	0	0	255	0	0	0	0	0	0	0	0	0	0	0	0	255	622
639	18417	NA	4496638	Control	6	NA	NA	NA	Yes	NaN	NA	0	0	0	0	0	0	0	0	0	0	0	0	0	0	2	0	5	0	0	0	0	0	0	0	0	7	1670
640	18434	4.1	95097644	Control	8	FALSE	FALSE	FALSE	Yes	4-5	Yes	0	0	0	0	0	0	0	0	0	0	0	0	9	0	22	0	149	0	0	0	0	0	0	0	0	180	10375
641	18435	12.9	262248392	Control	6	TRUE	FALSE	FALSE	No	12-13	No	0	0	0	0	0	0	0	0	0	0	0	0	0	0	0	0	0	0	0	0	0	0	0	0	0	0	608
642	18441	12.1	30513144	Control	NA	FALSE	FALSE	FALSE	No	12-13	NA	0	0	0	0	0	0	0	0	0	0	0	0	0	0	0	0	0	0	0	0	0	0	0	0	0	0	1676
643	18448	NA	5759799	Control	7	FALSE	FALSE	FALSE	Yes	NaN	NA	0	0	0	0	0	0	0	0	0	0	0	0	0	0	204	62	1762	0	0	0	0	0	0	0	0	2028	7139
644	18478	12.8	60989540	Control	9	FALSE	TRUE	FALSE	No	12-13	No	0	0	0	0	0	0	0	0	0	0	0	0	0	0	0	0	0	0	0	0	0	0	0	0	0	0	345
645	18484	12.5	19480269	Control	1	FALSE	FALSE	FALSE	No	12-13	No	0	0	0	0	0	0	0	0	0	0	0	0	0	0	0	0	0	0	0	0	0	0	0	0	0	0	434
646	18494	5.3	42119078	Control	8	TRUE	FALSE	FALSE	No	5-6	Yes	0	0	0	0	0	0	0	0	0	0	0	0	0	0	0	0	0	0	0	0	0	0	0	0	0	0	6256
647	18499	12.8	391467	Control	8	TRUE	FALSE	FALSE	No	12-13	No	0	0	0	0	0	0	0	0	0	0	0	0	0	0	0	0	0	0	0	0	0	0	0	0	0	0	110
648	18501	12.3	3503003	Control	9	NA	NA	NA	No	12-13	No	0	0	0	0	0	0	0	0	0	0	0	0	0	0	0	0	0	0	0	0	0	0	0	0	0	0	2159
649	18516	NA	25561395	Control	9	NA	NA	NA	No	NaN	NA	0	0	0	0	0	0	0	0	0	0	0	0	0	0	0	0	0	0	0	0	0	0	0	0	0	0	3866
650	18519	12.5	71031953	Control	9	FALSE	FALSE	FALSE	No	12-13	No	0	0	0	0	0	0	0	0	0	0	0	0	0	0	0	0	0	0	0	0	0	0	0	0	0	0	4792
651	18520	13.3	38039642	Control	NA	FALSE	FALSE	FALSE	No	13-14	NA	0	0	0	0	0	0	0	0	0	0	0	0	0	0	0	0	0	0	0	0	0	0	0	0	0	0	3489
652	18524	13.1	125753741	Control	9	NA	NA	NA	No	13-14	No	0	0	0	0	0	0	0	0	0	0	0	0	0	0	0	0	0	0	0	0	0	0	0	0	0	0	1725
653	18534	10.3	37059765	Control	8	FALSE	FALSE	FALSE	No	10-11	No	0	0	0	0	0	0	0	0	0	0	0	0	0	0	0	0	0	0	0	0	0	0	0	0	0	0	240
654	18540	0.5	454786352	Control	9	FALSE	TRUE	FALSE	No	0-1	Yes	0	0	0	0	0	0	0	0	0	0	0	0	0	0	0	0	0	0	0	0	0	0	0	0	0	0	6500
655	18542	13.3	8799281	Control	4	FALSE	FALSE	FALSE	No	13-14	No	0	0	0	0	0	0	0	0	0	0	0	0	0	0	0	0	0	0	0	0	0	0	0	0	0	0	1417
656	18546	4.6	4981283	Control	8	FALSE	FALSE	FALSE	No	4-5	Yes	0	0	0	0	0	0	0	0	0	0	0	0	0	0	0	0	0	0	0	0	0	0	0	0	0	0	1684
657	18547	NA	108927674	Control	NA	NA	NA	NA	No	NaN	NA	0	0	0	0	0	0	0	0	0	0	0	0	0	0	0	0	0	0	0	0	0	0	0	0	0	0	1
658	18553	13	34197397	Control	8	TRUE	FALSE	FALSE	No	12-13	No	0	0	0	0	0	0	0	0	0	0	0	0	0	0	0	0	0	0	0	0	0	0	0	0	0	0	4
659	18558	NA	11456318	Control	8	FALSE	FALSE	FALSE	Yes	NaN	NA	0	0	0	0	0	0	0	0	5	0	0	0	0	0	0	0	0	0	0	0	0	0	0	0	0	5	2411
660	18569	13.3	57577833	Control	9	FALSE	FALSE	FALSE	No	13-14	No	0	0	0	0	0	0	0	0	0	0	0	0	0	0	0	0	0	0	0	0	0	0	0	0	0	0	2130
661	18572	10.2	2752361345	Control	9	TRUE	FALSE	FALSE	No	10-11	No	0	0	0	0	0	0	0	0	0	0	0	0	0	0	0	0	0	0	0	0	0	0	0	0	0	0	11491
662	18574	13	61245156	Control	8	TRUE	FALSE	FALSE	Yes	12-13	No	0	0	0	0	1	0	0	0	0	0	0	0	0	0	0	0	0	0	0	0	0	0	0	0	0	1	898
663	18578	12.2	3475459	Control	9	FALSE	FALSE	FALSE	No	12-13	No	0	0	0	0	0	0	0	0	0	0	0	0	0	0	0	0	0	0	0	0	0	0	0	0	0	0	1684
664	18583	NA	16677699	Control	9	FALSE	FALSE	FALSE	Yes	NaN	NA	0	0	0	0	0	0	0	0	0	0	0	0	18	0	0	0	0	0	0	0	0	0	0	0	0	18	3703
665	18586	5.7	6150907	Control	8	TRUE	FALSE	FALSE	No	5-6	Yes	0	0	0	0	0	0	0	0	0	0	0	0	0	0	0	0	0	0	0	0	0	0	0	0	0	0	1357
666	18589	NA	1627627	Control	3	TRUE	FALSE	FALSE	Yes	NaN	NA	0	0	0	0	0	0	0	0	0	0	0	0	0	0	0	0	0	0	0	0	0	1	0	0	0	1	918
667	18590	13.4	12366658	Control	9	FALSE	FALSE	FALSE	Yes	13-14	No	0	0	0	0	0	0	0	0	0	0	0	0	0	0	0	0	0	0	0	0	0	0	0	21	0	21	5586
668	18596	12.5	74468591	Control	1	FALSE	TRUE	FALSE	No	12-13	No	0	0	0	0	0	0	0	0	0	0	0	0	0	0	0	0	0	0	0	0	0	0	0	0	0	0	1923
669	18601	15.7	9549194	Control	8	FALSE	TRUE	FALSE	No	15-16	No	0	0	0	0	0	0	0	0	0	0	0	0	0	0	0	0	0	0	0	0	0	0	0	0	0	0	445
670	18603	NA	16657695	Control	1	NA	NA	NA	No	NaN	NA	0	0	0	0	0	0	0	0	0	0	0	0	0	0	0	0	0	0	0	0	0	0	0	0	0	0	1
671	18608	10.1	56252009	Control	9	TRUE	FALSE	FALSE	Yes	10-11	No	0	0	0	0	0	0	0	0	0	0	0	0	0	0	0	0	0	0	0	7	0	0	0	0	0	7	3470
672	18609	13.1	35298724	Control	4	FALSE	FALSE	FALSE	No	13-14	No	0	0	0	0	0	0	0	0	0	0	0	0	0	0	0	0	0	0	0	0	0	0	0	0	0	0	524
673	18612	NA	564173227	Control	9	FALSE	FALSE	FALSE	Yes	NaN	NA	0	0	0	0	0	0	0	0	0	0	0	0	0	0	9	0	68	0	0	0	0	0	0	0	0	77	7593
674	18615	4.3	495679	Control	4	TRUE	TRUE	FALSE	No	4-5	No	0	0	0	0	0	0	0	0	0	0	0	0	0	0	0	0	0	0	0	0	0	0	0	0	0	0	0
675	18617	10	7510179	Control	7	TRUE	FALSE	TRUE	Yes	9-10	No	0	0	0	0	0	0	0	0	0	0	0	0	0	0	0	0	0	0	0	3	0	0	0	0	0	3	0
676	18621	10.1	64112125	Control	5	FALSE	FALSE	FALSE	No	10-11	No	0	0	0	0	0	0	0	0	0	0	0	0	0	0	0	0	0	0	0	0	0	0	0	0	0	0	3863
677	18622	NA	11887540	Control	6	TRUE	FALSE	FALSE	Yes	NaN	NA	0	0	0	0	0	0	0	0	0	0	0	206	98	0	0	0	0	0	0	0	0	0	0	0	0	304	10274
678	18623	NA	5076008	Control	4	FALSE	FALSE	FALSE	No	NaN	NA	0	0	0	0	0	0	0	0	0	0	0	0	0	0	0	0	0	0	0	0	0	0	0	0	0	0	2556
679	18627	10.8	149972447	Control	NA	FALSE	TRUE	FALSE	No	10-11	NA	0	0	0	0	0	0	0	0	0	0	0	0	0	0	0	0	0	0	0	0	0	0	0	0	0	0	3806
680	18634	NA	1655731	Control	4	FALSE	FALSE	FALSE	No	NaN	NA	0	0	0	0	0	0	0	0	0	0	0	0	0	0	0	0	0	0	0	0	0	0	0	0	0	0	4933
681	18640	10	8911866	Control	9	FALSE	FALSE	FALSE	No	9-10	No	0	0	0	0	0	0	0	0	0	0	0	0	0	0	0	0	0	0	0	0	0	0	0	0	0	0	1
682	18642	13.1	46847942	Control	3	FALSE	FALSE	FALSE	Yes	13-14	No	0	0	0	0	0	0	0	0	0	0	0	3	4	46	0	0	363	0	0	0	0	0	0	0	0	416	1619
683	18660	12.4	586344019	Control	1	FALSE	FALSE	FALSE	No	12-13	No	0	0	0	0	0	0	0	0	0	0	0	0	0	0	0	0	0	0	0	0	0	0	0	0	0	0	502
684	18661	11.8	17106738	JIA	9	FALSE	FALSE	FALSE	No	11-12	No	0	0	0	0	0	0	0	0	0	0	0	0	0	0	0	0	0	0	0	0	0	0	0	0	0	0	2372
685	18667	12.3	3818866	Control	1	FALSE	TRUE	FALSE	Yes	12-13	No	0	0	141	0	0	0	0	0	5	0	0	0	1	0	0	0	0	0	0	0	0	0	0	0	0	147	1041
686	18670	13	81984076	Control	1	FALSE	TRUE	FALSE	No	12-13	No	0	0	0	0	0	0	0	0	0	0	0	0	0	0	0	0	0	0	0	0	0	0	0	0	0	0	2360
687	18672	NA	133261003	Control	1	FALSE	FALSE	FALSE	Yes	NaN	NA	0	0	0	0	0	0	0	0	0	0	0	0	1	0	0	0	0	0	0	1	0	0	0	0	0	2	1001
688	18676	12	22080066	Control	6	FALSE	FALSE	FALSE	No	11-12	No	0	0	0	0	0	0	0	0	0	0	0	0	0	0	0	0	0	0	0	0	0	0	0	0	0	0	1102
689	18678	15.5	6986672	Control	9	TRUE	TRUE	FALSE	No	15-16	No	0	0	0	0	0	0	0	0	0	0	0	0	0	0	0	0	0	0	0	0	0	0	0	0	0	0	577
690	18681	10.6	52718309	Control	8	FALSE	FALSE	FALSE	Yes	10-11	No	0	0	0	0	0	0	0	0	0	0	0	0	0	0	0	0	0	0	0	2	0	0	0	0	0	2	3298
691	18683	10.3	1856216	Control	8	TRUE	FALSE	FALSE	No	10-11	No	0	0	0	0	0	0	0	0	0	0	0	0	0	0	0	0	0	0	0	0	0	0	0	0	0	0	3536
692	18687	12.2	18725364	Control	7	FALSE	FALSE	FALSE	No	12-13	No	0	0	0	0	0	0	0	0	0	0	0	0	0	0	0	0	0	0	0	0	0	0	0	0	0	0	108
693	18700	10.7	33154899	Control	9	FALSE	FALSE	FALSE	Yes	10-11	No	0	0	0	0	0	0	0	0	0	0	0	0	1	0	0	0	0	0	0	2	0	0	0	0	0	3	607
694	18713	9.9	73900980	Control	NA	NA	NA	NA	Yes	9-10	NA	0	0	0	0	0	0	0	0	0	0	0	0	0	0	0	0	0	0	0	4	0	0	0	0	0	4	3102
695	18714	10	40403486	Control	8	NA	NA	NA	Yes	9-10	No	0	0	0	0	0	0	0	0	0	0	0	0	0	0	0	0	0	0	0	4	0	0	0	0	0	4	567
696	18718	13.5	61190984	Control	9	FALSE	TRUE	FALSE	No	13-14	No	0	0	0	0	0	0	0	0	0	0	0	0	0	0	0	0	0	0	0	0	0	0	0	0	0	0	905
697	18720	13.5	41136052	Control	8	NA	NA	NA	No	13-14	No	0	0	0	0	0	0	0	0	0	0	0	0	0	0	0	0	0	0	0	0	0	0	0	0	0	0	2385
698	18724	11.6	631081	Control	8	FALSE	FALSE	FALSE	No	11-12	No	0	0	0	0	0	0	0	0	0	0	0	0	0	0	0	0	0	0	0	0	0	0	0	0	0	0	5896
699	18726	12.6	59168789	Control	9	TRUE	FALSE	FALSE	No	12-13	No	0	0	0	0	0	0	0	0	0	0	0	0	0	0	0	0	0	0	0	0	0	0	0	0	0	0	1094
700	18731	12.2	8837706	Control	4	FALSE	FALSE	FALSE	Yes	12-13	No	0	0	0	0	0	0	0	0	0	0	0	0	0	0	0	0	0	0	0	0	0	1	0	0	0	1	1931
701	18737	NA	61512759	Control	4	FALSE	FALSE	FALSE	No	NaN	NA	0	0	0	0	0	0	0	0	0	0	0	0	0	0	0	0	0	0	0	0	0	0	0	0	0	0	1
702	18740	NA	30502676	Control	4	FALSE	FALSE	FALSE	Yes	NaN	NA	0	0	0	0	0	0	0	0	0	0	0	0	0	0	0	0	13	0	0	0	0	0	0	0	0	13	5618
703	18747	12.3	16576902	Control	9	FALSE	FALSE	FALSE	No	12-13	No	0	0	0	0	0	0	0	0	0	0	0	0	0	0	0	0	0	0	0	0	0	0	0	0	0	0	1008
704	18748	10	22711034	Control	5	FALSE	FALSE	FALSE	No	9-10	No	0	0	0	0	0	0	0	0	0	0	0	0	0	0	0	0	0	0	0	0	0	0	0	0	0	0	1583
705	18750	12.2	32530757	Control	9	NA	NA	NA	No	12-13	No	0	0	0	0	0	0	0	0	0	0	0	0	0	0	0	0	0	0	0	0	0	0	0	0	0	0	1605
706	18752	10	106182650	Control	8	TRUE	FALSE	FALSE	No	9-10	No	0	0	0	0	0	0	0	0	0	0	0	0	0	0	0	0	0	0	0	0	0	0	0	0	0	0	93
707	18755	13.8	19777452	Control	7	TRUE	FALSE	FALSE	No	13-14	No	0	0	0	0	0	0	0	0	0	0	0	0	0	0	0	0	0	0	0	0	0	0	0	0	0	0	337
708	18763	10.1	73676050	Control	2	FALSE	FALSE	FALSE	No	10-11	No	0	0	0	0	0	0	0	0	0	0	0	0	0	0	0	0	0	0	0	0	0	0	0	0	0	0	7
709	18764	10	5267304	Control	8	FALSE	FALSE	FALSE	No	9-10	No	0	0	0	0	0	0	0	0	0	0	0	0	0	0	0	0	0	0	0	0	0	0	0	0	0	0	1
710	18766	13.2	96339	Control	9	FALSE	TRUE	FALSE	Yes	13-14	No	0	0	11	0	0	0	0	0	0	0	0	0	0	0	0	0	0	0	0	0	0	0	0	0	0	11	69
711	18769	3.3	121012605	Control	NA	NA	NA	NA	Yes	3-4	NA	0	0	0	0	0	0	0	0	0	0	0	0	0	0	0	0	0	8	0	0	0	0	0	0	0	8	9527
712	18776	NA	41469923	Control	7	FALSE	FALSE	FALSE	No	NaN	NA	0	0	0	0	0	0	0	0	0	0	0	0	0	0	0	0	0	0	0	0	0	0	0	0	0	0	11613
713	18777	10.2	12694411	Control	9	FALSE	FALSE	FALSE	No	10-11	No	0	0	0	0	0	0	0	0	0	0	0	0	0	0	0	0	0	0	0	0	0	0	0	0	0	0	359
714	18778	NA	24484802	Control	9	FALSE	TRUE	FALSE	Yes	NaN	NA	0	0	0	0	97	0	0	0	0	0	0	14	1	0	0	0	0	0	0	0	0	0	0	0	0	112	3047
715	18782	8	192893999	Control	8	FALSE	FALSE	FALSE	Yes	7-8	Yes	0	0	0	0	0	0	0	0	0	0	0	0	0	0	0	0	0	0	0	5	0	0	0	0	0	5	3088
716	18784	11.4	87759600	Control	9	FALSE	TRUE	FALSE	Yes	11-12	No	0	0	10	0	0	0	0	0	30	0	0	0	28	0	7	0	74	0	0	0	0	19	0	0	0	168	1985
717	18792	15.5	16014870	Control	4	FALSE	TRUE	FALSE	Yes	15-16	No	0	0	0	0	0	0	0	0	0	0	0	0	0	0	0	0	0	0	0	6	0	0	0	0	0	6	3357
718	18796	14	941651657	Control	6	FALSE	FALSE	TRUE	No	13-14	No	0	0	0	0	0	0	0	0	0	0	0	0	0	0	0	0	0	0	0	0	0	0	0	0	0	0	1243
719	18803	12.7	49651006	Control	9	FALSE	FALSE	FALSE	Yes	12-13	No	0	0	0	0	0	0	0	2	0	0	0	0	0	0	8	0	36	164	0	0	793	0	0	1	0	1004	4234
720	18806	11.2	579699931	Celiac	9	TRUE	FALSE	FALSE	No	11-12	No	0	0	0	0	0	0	0	0	0	0	0	0	0	0	0	0	0	0	0	0	0	0	0	0	0	0	186
721	18807	11.2	17869575	Control	9	FALSE	FALSE	FALSE	Yes	11-12	No	0	0	0	0	0	0	0	0	0	0	0	0	0	0	0	0	1	0	0	0	0	0	0	0	0	1	2366
722	18809	11	11650536	Control	7	FALSE	FALSE	FALSE	No	10-11	No	0	0	0	0	0	0	0	0	0	0	0	0	0	0	0	0	0	0	0	0	0	0	0	0	0	0	16
723	18810	11	60142	Control	NA	TRUE	FALSE	FALSE	Yes	10-11	NA	61	623	0	0	0	0	0	0	0	0	0	0	0	0	0	0	0	0	0	0	0	0	22	0	0	706	6012
724	18812	13.5	53839885	Control	NA	FALSE	FALSE	FALSE	No	13-14	NA	0	0	0	0	0	0	0	0	0	0	0	0	0	0	0	0	0	0	0	0	0	0	0	0	0	0	1614
725	18813	14.9	11730579	Control	6	FALSE	TRUE	FALSE	No	14-15	No	0	0	0	0	0	0	0	0	0	0	0	0	0	0	0	0	0	0	0	0	0	0	0	0	0	0	3085
726	18814	10.8	3963531005	Control	9	FALSE	FALSE	FALSE	Yes	10-11	No	0	0	0	0	0	0	0	0	0	0	0	31	170	0	0	0	0	24	0	0	297	0	0	0	0	522	4762
727	18817	11.4	3165580	Control	8	FALSE	FALSE	TRUE	No	11-12	No	0	0	0	0	0	0	0	0	0	0	0	0	0	0	0	0	0	0	0	0	0	0	0	0	0	0	7731
728	18818	10.6	37983945	Control	NA	TRUE	FALSE	FALSE	No	10-11	NA	0	0	0	0	0	0	0	0	0	0	0	0	0	0	0	0	0	0	0	0	0	0	0	0	0	0	576
729	18819	14.6	58213314	Control	6	FALSE	FALSE	FALSE	Yes	14-15	No	0	0	0	0	4	0	0	0	0	0	0	0	0	0	0	0	0	0	0	7	0	0	0	0	0	11	1508
730	18822	18.2	485531608	Control	9	FALSE	TRUE	FALSE	Yes	18-X	No	0	0	0	0	0	0	0	0	0	0	0	0	1	0	0	0	0	0	0	0	0	0	0	0	0	1	43
731	18823	16.6	2974613	Control	4	TRUE	FALSE	FALSE	No	16-17	No	0	0	0	0	0	0	0	0	0	0	0	0	0	0	0	0	0	0	0	0	0	0	0	0	0	0	1090
732	18825	14.8	3596843	Control	7	FALSE	TRUE	FALSE	Yes	14-15	No	0	0	0	0	0	0	0	0	0	0	0	0	0	0	0	0	0	0	0	0	0	1	0	0	0	1	2625
733	18826	10.5	163040139	Control	9	FALSE	FALSE	FALSE	No	10-11	No	0	0	0	0	0	0	0	0	0	0	0	0	0	0	0	0	0	0	0	0	0	0	0	0	0	0	2231
734	18829	11.7	4735592	Control	2	FALSE	FALSE	FALSE	No	11-12	No	0	0	0	0	0	0	0	0	0	0	0	0	0	0	0	0	0	0	0	0	0	0	0	0	0	0	3100
735	18830	10.7	292224	Control	6	FALSE	TRUE	FALSE	No	10-11	No	0	0	0	0	0	0	0	0	0	0	0	0	0	0	0	0	0	0	0	0	0	0	0	0	0	0	3748
736	18831	12	2977862	Control	2	TRUE	TRUE	FALSE	No	11-12	No	0	0	0	0	0	0	0	0	0	0	0	0	0	0	0	0	0	0	0	0	0	0	0	0	0	0	263
737	18832	12.2	73143365	Control	9	TRUE	FALSE	FALSE	No	12-13	No	0	0	0	0	0	0	0	0	0	0	0	0	0	0	0	0	0	0	0	0	0	0	0	0	0	0	449
738	18833	10	12142559	Control	NA	TRUE	FALSE	FALSE	No	9-10	NA	0	0	0	0	0	0	0	0	0	0	0	0	0	0	0	0	0	0	0	0	0	0	0	0	0	0	595
739	18834	10.6	55573459	Control	1	FALSE	FALSE	FALSE	No	10-11	No	0	0	0	0	0	0	0	0	0	0	0	0	0	0	0	0	0	0	0	0	0	0	0	0	0	0	1097
740	18835	11.7	52405925	Control	2	FALSE	FALSE	TRUE	No	11-12	No	0	0	0	0	0	0	0	0	0	0	0	0	0	0	0	0	0	0	0	0	0	0	0	0	0	0	1419
741	18838	11.7	302563006	Control	7	FALSE	FALSE	FALSE	No	11-12	No	0	0	0	0	0	0	0	0	0	0	0	0	0	0	0	0	0	0	0	0	0	0	0	0	0	0	107
742	18841	10.5	88526742	Control	8	FALSE	FALSE	FALSE	No	10-11	No	0	0	0	0	0	0	0	0	0	0	0	0	0	0	0	0	0	0	0	0	0	0	0	0	0	0	532
743	18842	11	109731445	Control	NA	FALSE	FALSE	FALSE	Yes	10-11	NA	0	0	0	0	0	0	0	0	0	0	0	0	0	0	0	0	6	0	0	0	0	0	0	0	0	6	8090
744	18843	10.5	12706035	Control	1	FALSE	FALSE	FALSE	Yes	10-11	No	0	0	0	0	0	0	0	0	0	0	0	0	2	0	0	0	0	0	0	0	0	0	0	0	0	2	652
745	18844	11.7	67552530	Control	6	NA	NA	NA	No	11-12	No	0	0	0	0	0	0	0	0	0	0	0	0	0	0	0	0	0	0	0	0	0	0	0	0	0	0	844
746	18845	10.5	16430288	Control	8	FALSE	TRUE	FALSE	No	10-11	No	0	0	0	0	0	0	0	0	0	0	0	0	0	0	0	0	0	0	0	0	0	0	0	0	0	0	452
747	18846	12.7	32448247	Control	9	TRUE	FALSE	FALSE	Yes	12-13	No	0	0	1	0	0	0	0	0	0	0	0	0	0	0	0	0	0	0	0	0	0	0	0	0	0	1	569
748	18847	11.8	87530250	Control	6	TRUE	FALSE	FALSE	No	11-12	No	0	0	0	0	0	0	0	0	0	0	0	0	0	0	0	0	0	0	0	0	0	0	0	0	0	0	1921
749	18848	10.5	18510442	Control	6	NA	NA	NA	No	10-11	No	0	0	0	0	0	0	0	0	0	0	0	0	0	0	0	0	0	0	0	0	0	0	0	0	0	0	351
750	18849	15.2	14477290	Control	9	TRUE	FALSE	FALSE	No	15-16	No	0	0	0	0	0	0	0	0	0	0	0	0	0	0	0	0	0	0	0	0	0	0	0	0	0	0	1998
751	18850	11.6	578901175	Control	2	FALSE	FALSE	FALSE	Yes	11-12	No	0	0	0	0	0	0	0	0	0	0	0	0	0	0	0	0	0	0	0	28	0	0	0	0	0	28	1012
752	18852	10.3	40169788	Control	7	FALSE	FALSE	TRUE	No	10-11	No	0	0	0	0	0	0	0	0	0	0	0	0	0	0	0	0	0	0	0	0	0	0	0	0	0	0	241
753	18855	12	15016621	Control	NA	FALSE	TRUE	FALSE	No	11-12	NA	0	0	0	0	0	0	0	0	0	0	0	0	0	0	0	0	0	0	0	0	0	0	0	0	0	0	2779
754	18856	13.1	9530164	Control	7	NA	NA	NA	No	13-14	No	0	0	0	0	0	0	0	0	0	0	0	0	0	0	0	0	0	0	0	0	0	0	0	0	0	0	2861
755	18857	10.6	11588536	Control	8	FALSE	FALSE	FALSE	Yes	10-11	No	0	0	0	0	0	0	0	0	0	0	0	0	0	0	0	0	0	0	0	21	0	0	0	0	0	21	23
756	18863	10.6	170396961	Control	NA	FALSE	FALSE	FALSE	No	10-11	NA	0	0	0	0	0	0	0	0	0	0	0	0	0	0	0	0	0	0	0	0	0	0	0	0	0	0	362
757	18865	11.5	20284291	Control	6	FALSE	FALSE	FALSE	No	11-12	No	0	0	0	0	0	0	0	0	0	0	0	0	0	0	0	0	0	0	0	0	0	0	0	0	0	0	0
758	18867	11.5	4191002	Control	6	FALSE	FALSE	FALSE	Yes	11-12	No	0	0	0	0	0	0	0	0	0	0	0	0	0	0	0	0	1	0	0	0	0	0	0	0	0	1	1584
759	18868	10.3	39453618	Control	6	FALSE	FALSE	FALSE	Yes	10-11	No	0	0	0	0	1	0	0	0	0	0	0	0	0	0	0	0	0	0	0	0	0	0	0	0	0	1	3261
760	18869	11.6	100472681	Control	9	FALSE	FALSE	TRUE	Yes	11-12	No	0	0	0	0	0	0	0	0	0	0	0	0	1	0	0	0	0	0	0	2	0	0	0	0	0	3	132
761	18870	11.4	59203460	Control	9	FALSE	FALSE	FALSE	No	11-12	No	0	0	0	0	0	0	0	0	0	0	0	0	0	0	0	0	0	0	0	0	0	0	0	0	0	0	1420
762	18871	11.3	2725232	Control	1	FALSE	FALSE	FALSE	Yes	11-12	No	0	0	0	0	0	0	0	0	0	0	0	0	0	0	0	0	0	6	0	0	0	0	0	0	0	6	2283
763	18872	10.9	1947	Control	9	FALSE	TRUE	FALSE	No	10-11	No	0	0	0	0	0	0	0	0	0	0	0	0	0	0	0	0	0	0	0	0	0	0	0	0	0	0	1422
764	18874	11.4	44460534	Chrons	7	FALSE	FALSE	FALSE	No	11-12	No	0	0	0	0	0	0	0	0	0	0	0	0	0	0	0	0	0	0	0	0	0	0	0	0	0	0	643
765	18875	11.3	40176999	Control	8	TRUE	FALSE	FALSE	Yes	11-12	No	0	0	34	0	0	0	0	0	0	0	0	0	0	0	0	0	0	0	0	0	0	0	0	0	0	34	14
766	18876	10.9	110975601	Control	9	FALSE	FALSE	FALSE	Yes	10-11	No	0	0	0	0	0	0	0	0	0	0	0	0	2	0	0	0	0	0	0	0	0	0	0	0	0	2	6843
767	18881	14	4516357	Control	9	NA	NA	NA	No	13-14	No	0	0	0	0	0	0	0	0	0	0	0	0	0	0	0	0	0	0	0	0	0	0	0	0	0	0	819
768	18883	10.4	11515464	Control	6	NA	NA	NA	No	10-11	No	0	0	0	0	0	0	0	0	0	0	0	0	0	0	0	0	0	0	0	0	0	0	0	0	0	0	0
769	18884	11.5	11785178	Control	9	FALSE	FALSE	FALSE	No	11-12	No	0	0	0	0	0	0	0	0	0	0	0	0	0	0	0	0	0	0	0	0	0	0	0	0	0	0	887
770	18885	10.8	10779534	Control	7	TRUE	FALSE	FALSE	Yes	10-11	No	0	0	0	0	0	1	0	0	0	0	0	0	0	0	0	0	0	0	0	0	0	0	0	0	0	1	1557
771	18887	10.1	17023443	Control	9	NA	NA	NA	No	10-11	No	0	0	0	0	0	0	0	0	0	0	0	0	0	0	0	0	0	0	0	0	0	0	0	0	0	0	3982
772	18889	10.8	130209889	Control	9	FALSE	FALSE	FALSE	No	10-11	No	0	0	0	0	0	0	0	0	0	0	0	0	0	0	0	0	0	0	0	0	0	0	0	0	0	0	4867
773	18896	11.1	990965	Control	5	TRUE	FALSE	FALSE	No	11-12	No	0	0	0	0	0	0	0	0	0	0	0	0	0	0	0	0	0	0	0	0	0	0	0	0	0	0	682
774	18898	11.2	49171041	Control	NA	FALSE	FALSE	FALSE	No	11-12	NA	0	0	0	0	0	0	0	0	0	0	0	0	0	0	0	0	0	0	0	0	0	0	0	0	0	0	225
775	18899	11.6	73044855	Control	NA	FALSE	FALSE	FALSE	No	11-12	NA	0	0	0	0	0	0	0	0	0	0	0	0	0	0	0	0	0	0	0	0	0	0	0	0	0	0	55
776	18900	11	7225622	Control	8	FALSE	FALSE	FALSE	Yes	10-11	No	0	0	0	0	0	0	0	0	0	0	0	0	0	0	0	0	0	0	0	17	0	0	0	0	0	17	2
777	18903	11.4	22369586	Control	2	TRUE	FALSE	TRUE	No	11-12	No	0	0	0	0	0	0	0	0	0	0	0	0	0	0	0	0	0	0	0	0	0	0	0	0	0	0	6339
778	18904	11.8	1541676	Control	NA	FALSE	FALSE	FALSE	No	11-12	NA	0	0	0	0	0	0	0	0	0	0	0	0	0	0	0	0	0	0	0	0	0	0	0	0	0	0	733
779	18907	11.4	23940686	Control	5	FALSE	FALSE	FALSE	No	11-12	No	0	0	0	0	0	0	0	0	0	0	0	0	0	0	0	0	0	0	0	0	0	0	0	0	0	0	203
780	18909	11.7	79886989	Control	4	FALSE	FALSE	FALSE	Yes	11-12	No	0	0	0	0	0	0	0	0	0	0	0	0	0	0	0	0	0	0	0	79	0	0	0	0	0	79	3809
781	18912	12	348957516	Control	8	NA	NA	NA	No	11-12	No	0	0	0	0	0	0	0	0	0	0	0	0	0	0	0	0	0	0	0	0	0	0	0	0	0	0	1473
782	18914	12	161749684	Control	4	NA	NA	NA	No	11-12	No	0	0	0	0	0	0	0	0	0	0	0	0	0	0	0	0	0	0	0	0	0	0	0	0	0	0	2762
783	18915	11.3	8804789	Control	9	FALSE	FALSE	FALSE	Yes	11-12	No	0	0	235	0	0	0	0	0	0	0	0	0	21	0	84	0	743	0	0	0	0	0	0	0	0	1083	168
784	18920	11.9	6816377	Control	9	FALSE	FALSE	TRUE	No	11-12	No	0	0	0	0	0	0	0	0	0	0	0	0	0	0	0	0	0	0	0	0	0	0	0	0	0	0	889
785	18922	11.5	256685	Control	4	FALSE	FALSE	TRUE	No	11-12	No	0	0	0	0	0	0	0	0	0	0	0	0	0	0	0	0	0	0	0	0	0	0	0	0	0	0	353
786	18925	11.2	42244450	Control	9	FALSE	FALSE	FALSE	No	11-12	No	0	0	0	0	0	0	0	0	0	0	0	0	0	0	0	0	0	0	0	0	0	0	0	0	0	0	1356
787	18927	11.1	42193802	Control	9	FALSE	TRUE	FALSE	No	11-12	No	0	0	0	0	0	0	0	0	0	0	0	0	0	0	0	0	0	0	0	0	0	0	0	0	0	0	4345
788	18928	11.2	137907884	Control	9	FALSE	FALSE	FALSE	No	11-12	No	0	0	0	0	0	0	0	0	0	0	0	0	0	0	0	0	0	0	0	0	0	0	0	0	0	0	2720
789	18929	10.9	17135239	Control	9	FALSE	TRUE	FALSE	Yes	10-11	No	0	0	0	0	0	0	0	0	0	0	0	0	100	0	0	0	0	1	0	0	0	0	0	0	0	101	9698
790	18930	11.1	1922652	Control	8	FALSE	FALSE	FALSE	Yes	11-12	No	0	0	0	0	0	0	60	12	0	0	0	0	50	0	0	0	0	0	0	0	0	0	0	0	0	122	2993
791	18932	12.1	122736467	Control	9	FALSE	FALSE	FALSE	No	12-13	No	0	0	0	0	0	0	0	0	0	0	0	0	0	0	0	0	0	0	0	0	0	0	0	0	0	0	103
792	18933	12.6	1578095	Control	8	FALSE	FALSE	FALSE	Yes	12-13	No	0	0	0	0	0	0	0	0	0	0	0	0	18	0	0	0	0	0	0	10	0	0	0	0	0	28	2920
793	18935	14.5	340327	Control	6	FALSE	FALSE	TRUE	Yes	14-15	No	0	0	0	0	0	0	0	0	0	0	60	94	451	0	0	0	0	0	0	0	0	0	0	0	0	605	565
794	18936	11.6	43370460	Control	9	FALSE	FALSE	FALSE	No	11-12	No	0	0	0	0	0	0	0	0	0	0	0	0	0	0	0	0	0	0	0	0	0	0	0	0	0	0	1803
795	18937	12.7	80271302	Control	6	NA	NA	NA	No	12-13	No	0	0	0	0	0	0	0	0	0	0	0	0	0	0	0	0	0	0	0	0	0	0	0	0	0	0	1543
796	18938	10.8	76586040	Control	9	FALSE	FALSE	FALSE	No	10-11	No	0	0	0	0	0	0	0	0	0	0	0	0	0	0	0	0	0	0	0	0	0	0	0	0	0	0	0
797	18942	13.4	33501878	Control	2	FALSE	FALSE	FALSE	No	13-14	No	0	0	0	0	0	0	0	0	0	0	0	0	0	0	0	0	0	0	0	0	0	0	0	0	0	0	425
798	18943	12.5	31006727	Control	NA	FALSE	FALSE	FALSE	No	12-13	NA	0	0	0	0	0	0	0	0	0	0	0	0	0	0	0	0	0	0	0	0	0	0	0	0	0	0	3480
799	18946	10.6	15712753	Control	6	FALSE	FALSE	TRUE	No	10-11	No	0	0	0	0	0	0	0	0	0	0	0	0	0	0	0	0	0	0	0	0	0	0	0	0	0	0	848
800	18947	10.7	111422742	Control	9	FALSE	FALSE	FALSE	Yes	10-11	No	0	0	0	0	0	0	0	0	0	0	0	0	0	0	0	0	9	0	0	0	0	0	0	0	0	9	2105
801	18948	10.9	10348844	Control	1	FALSE	FALSE	FALSE	No	10-11	No	0	0	0	0	0	0	0	0	0	0	0	0	0	0	0	0	0	0	0	0	0	0	0	0	0	0	0
802	18950	11.1	33080295	Control	9	TRUE	FALSE	FALSE	No	11-12	No	0	0	0	0	0	0	0	0	0	0	0	0	0	0	0	0	0	0	0	0	0	0	0	0	0	0	634
803	18951	10.8	21709935	Control	NA	FALSE	TRUE	FALSE	No	10-11	NA	0	0	0	0	0	0	0	0	0	0	0	0	0	0	0	0	0	0	0	0	0	0	0	0	0	0	2230
804	18952	11.5	43740680	Control	7	FALSE	TRUE	FALSE	No	11-12	No	0	0	0	0	0	0	0	0	0	0	0	0	0	0	0	0	0	0	0	0	0	0	0	0	0	0	3195
805	18954	10.8	27809811	Control	NA	NA	NA	NA	No	10-11	NA	0	0	0	0	0	0	0	0	0	0	0	0	0	0	0	0	0	0	0	0	0	0	0	0	0	0	3269
806	18955	11.9	49584492	Control	9	NA	NA	NA	No	11-12	No	0	0	0	0	0	0	0	0	0	0	0	0	0	0	0	0	0	0	0	0	0	0	0	0	0	0	1
807	18959	11.7	38054392	Control	NA	FALSE	FALSE	FALSE	No	11-12	NA	0	0	0	0	0	0	0	0	0	0	0	0	0	0	0	0	0	0	0	0	0	0	0	0	0	0	1205
808	18962	10.6	46204013	Control	8	NA	NA	NA	No	10-11	No	0	0	0	0	0	0	0	0	0	0	0	0	0	0	0	0	0	0	0	0	0	0	0	0	0	0	1
809	18963	10.6	31307316	Control	NA	FALSE	FALSE	FALSE	Yes	10-11	NA	0	0	0	0	0	0	0	0	0	0	0	0	0	0	0	0	0	0	0	1	0	0	0	0	0	1	1674
810	18965	11.1	25163254	Control	NA	NA	NA	NA	Yes	11-12	NA	0	0	11	0	0	0	0	0	0	0	0	0	0	0	0	0	0	0	0	0	0	0	0	0	0	11	3556
811	18966	12.3	3377186	Control	6	FALSE	FALSE	FALSE	No	12-13	No	0	0	0	0	0	0	0	0	0	0	0	0	0	0	0	0	0	0	0	0	0	0	0	0	0	0	2303
812	18968	10.6	34039656	Control	9	FALSE	FALSE	FALSE	Yes	10-11	No	0	0	0	0	0	0	0	0	0	0	0	0	0	0	0	0	0	0	0	1	0	0	0	0	0	1	478
813	18970	10.8	185293021	Control	6	NA	NA	NA	No	10-11	No	0	0	0	0	0	0	0	0	0	0	0	0	0	0	0	0	0	0	0	0	0	0	0	0	0	0	1610
814	18972	11	45382549	Control	7	FALSE	FALSE	FALSE	Yes	10-11	No	0	0	0	0	0	0	0	0	0	0	0	0	0	0	0	0	0	0	0	2	0	0	0	0	0	2	102
815	18974	12.2	16682693	Control	NA	NA	NA	NA	No	12-13	NA	0	0	0	0	0	0	0	0	0	0	0	0	0	0	0	0	0	0	0	0	0	0	0	0	0	0	73
816	18976	12.1	11717829	Control	1	FALSE	FALSE	FALSE	No	12-13	No	0	0	0	0	0	0	0	0	0	0	0	0	0	0	0	0	0	0	0	0	0	0	0	0	0	0	2891
817	18978	11.2	52603440	Control	5	FALSE	FALSE	FALSE	No	11-12	No	0	0	0	0	0	0	0	0	0	0	0	0	0	0	0	0	0	0	0	0	0	0	0	0	0	0	1549
818	18979	10.5	27285520	Control	9	FALSE	FALSE	FALSE	No	10-11	No	0	0	0	0	0	0	0	0	0	0	0	0	0	0	0	0	0	0	0	0	0	0	0	0	0	0	637
819	18981	10.5	80205842	Control	9	FALSE	TRUE	FALSE	Yes	10-11	No	0	0	0	0	0	0	0	3	0	0	0	0	0	0	0	0	0	0	0	0	0	9	0	0	0	12	6673
820	18983	10.3	214689442	Control	9	FALSE	TRUE	FALSE	No	10-11	No	0	0	0	0	0	0	0	0	0	0	0	0	0	0	0	0	0	0	0	0	0	0	0	0	0	0	4846
821	18984	11.3	97088666	Control	9	FALSE	FALSE	FALSE	No	11-12	No	0	0	0	0	0	0	0	0	0	0	0	0	0	0	0	0	0	0	0	0	0	0	0	0	0	0	838
822	18987	13.5	550575	Control	NA	FALSE	FALSE	FALSE	No	13-14	NA	0	0	0	0	0	0	0	0	0	0	0	0	0	0	0	0	0	0	0	0	0	0	0	0	0	0	484
823	18988	10.5	6794942	Control	8	FALSE	FALSE	FALSE	No	10-11	No	0	0	0	0	0	0	0	0	0	0	0	0	0	0	0	0	0	0	0	0	0	0	0	0	0	0	2424
824	18989	11.1	43462116	Control	3	FALSE	FALSE	FALSE	No	11-12	No	0	0	0	0	0	0	0	0	0	0	0	0	0	0	0	0	0	0	0	0	0	0	0	0	0	0	2213
825	18990	10.6	3975364	Control	NA	FALSE	FALSE	FALSE	No	10-11	NA	0	0	0	0	0	0	0	0	0	0	0	0	0	0	0	0	0	0	0	0	0	0	0	0	0	0	1120
826	18992	10.9	39144314	Control	3	FALSE	FALSE	FALSE	No	10-11	No	0	0	0	0	0	0	0	0	0	0	0	0	0	0	0	0	0	0	0	0	0	0	0	0	0	0	189
827	18993	10.5	28954605	Control	5	FALSE	FALSE	FALSE	No	10-11	No	0	0	0	0	0	0	0	0	0	0	0	0	0	0	0	0	0	0	0	0	0	0	0	0	0	0	901
828	18994	12	9539249	Control	1	NA	NA	NA	No	11-12	No	0	0	0	0	0	0	0	0	0	0	0	0	0	0	0	0	0	0	0	0	0	0	0	0	0	0	1897
829	18995	10.9	5272090	Control	7	FALSE	FALSE	FALSE	No	10-11	No	0	0	0	0	0	0	0	0	0	0	0	0	0	0	0	0	0	0	0	0	0	0	0	0	0	0	236
830	18996	13.4	48811282	Control	1	FALSE	TRUE	FALSE	Yes	13-14	No	37	226	15	0	0	0	0	3	0	0	0	0	0	0	0	0	0	0	0	0	0	0	0	0	0	281	6412
831	18997	10.4	3665635	Control	9	NA	NA	NA	No	10-11	No	0	0	0	0	0	0	0	0	0	0	0	0	0	0	0	0	0	0	0	0	0	0	0	0	0	0	3370
832	18998	14.1	54685956	Control	9	FALSE	FALSE	FALSE	No	14-15	No	0	0	0	0	0	0	0	0	0	0	0	0	0	0	0	0	0	0	0	0	0	0	0	0	0	0	1806
833	19000	11.9	2655098	Celiac	3	FALSE	FALSE	FALSE	No	11-12	No	0	0	0	0	0	0	0	0	0	0	0	0	0	0	0	0	0	0	0	0	0	0	0	0	0	0	469
834	19001	10.5	31505621	Control	8	FALSE	TRUE	FALSE	No	10-11	No	0	0	0	0	0	0	0	0	0	0	0	0	0	0	0	0	0	0	0	0	0	0	0	0	0	0	1
835	19002	11	69700034	Control	7	FALSE	FALSE	FALSE	No	10-11	No	0	0	0	0	0	0	0	0	0	0	0	0	0	0	0	0	0	0	0	0	0	0	0	0	0	0	1078
836	19003	10.5	83361663	Control	8	FALSE	FALSE	FALSE	No	10-11	No	0	0	0	0	0	0	0	0	0	0	0	0	0	0	0	0	0	0	0	0	0	0	0	0	0	0	206
837	19004	10.7	3286415	Control	9	FALSE	TRUE	FALSE	No	10-11	No	0	0	0	0	0	0	0	0	0	0	0	0	0	0	0	0	0	0	0	0	0	0	0	0	0	0	1538
838	19005	12.9	35624279	Control	8	FALSE	TRUE	FALSE	No	12-13	No	0	0	0	0	0	0	0	0	0	0	0	0	0	0	0	0	0	0	0	0	0	0	0	0	0	0	478
839	19006	11.6	71582528	Control	6	FALSE	FALSE	FALSE	Yes	11-12	No	0	0	0	0	0	0	0	0	0	0	0	0	0	0	0	0	0	0	0	3	0	0	0	0	0	3	35
840	19010	11.9	42813542	Control	9	FALSE	FALSE	FALSE	Yes	11-12	No	0	0	0	0	0	0	0	0	0	0	0	0	0	0	0	0	2	0	0	2	0	0	0	0	0	4	228
841	19013	10.1	62636396	Control	5	FALSE	FALSE	TRUE	No	10-11	No	0	0	0	0	0	0	0	0	0	0	0	0	0	0	0	0	0	0	0	0	0	0	0	0	0	0	1070
842	19016	11.1	52092620	Control	NA	NA	NA	NA	Yes	11-12	NA	0	0	2	0	0	0	0	0	0	0	0	0	0	0	0	0	3	0	0	3	0	0	0	0	0	8	71
843	19017	12.5	57443221	Control	NA	FALSE	FALSE	FALSE	No	12-13	NA	0	0	0	0	0	0	0	0	0	0	0	0	0	0	0	0	0	0	0	0	0	0	0	0	0	0	1467
844	19021	11.8	77649578	Control	9	FALSE	FALSE	FALSE	No	11-12	No	0	0	0	0	0	0	0	0	0	0	0	0	0	0	0	0	0	0	0	0	0	0	0	0	0	0	4489
845	19023	11.5	46797084	Control	7	FALSE	FALSE	FALSE	No	11-12	No	0	0	0	0	0	0	0	0	0	0	0	0	0	0	0	0	0	0	0	0	0	0	0	0	0	0	2505
846	19028	12	119380514	Control	5	NA	NA	NA	No	11-12	No	0	0	0	0	0	0	0	0	0	0	0	0	0	0	0	0	0	0	0	0	0	0	0	0	0	0	8
847	19031	11.3	117875364	Control	9	FALSE	FALSE	FALSE	No	11-12	No	0	0	0	0	0	0	0	0	0	0	0	0	0	0	0	0	0	0	0	0	0	0	0	0	0	0	231
848	19032	14	36848843	T1D	8	FALSE	TRUE	FALSE	No	13-14	No	0	0	0	0	0	0	0	0	0	0	0	0	0	0	0	0	0	0	0	0	0	0	0	0	0	0	1152
849	19033	12.6	138483095	Control	3	FALSE	TRUE	FALSE	No	12-13	No	0	0	0	0	0	0	0	0	0	0	0	0	0	0	0	0	0	0	0	0	0	0	0	0	0	0	1576
850	19034	11.7	19788276	Control	5	FALSE	FALSE	FALSE	Yes	11-12	No	0	0	0	0	0	0	0	0	0	0	0	0	0	0	0	0	0	0	0	0	0	162	0	0	0	162	5215
851	19035	11.7	41510591	Control	3	NA	NA	NA	No	11-12	No	0	0	0	0	0	0	0	0	0	0	0	0	0	0	0	0	0	0	0	0	0	0	0	0	0	0	2103
852	19040	16.1	15752849	Control	8	FALSE	FALSE	FALSE	No	16-17	No	0	0	0	0	0	0	0	0	0	0	0	0	0	0	0	0	0	0	0	0	0	0	0	0	0	0	3441
853	19042	11.6	45979553	Control	NA	FALSE	FALSE	FALSE	Yes	11-12	NA	0	0	0	0	0	0	0	0	0	0	0	0	0	0	0	0	0	0	0	1	0	0	0	0	0	1	1556
854	19043	13.2	60161229	Control	4	TRUE	FALSE	FALSE	No	13-14	No	0	0	0	0	0	0	0	0	0	0	0	0	0	0	0	0	0	0	0	0	0	0	0	0	0	0	1561
855	19045	11.1	95318	Control	6	FALSE	FALSE	FALSE	No	11-12	No	0	0	0	0	0	0	0	0	0	0	0	0	0	0	0	0	0	0	0	0	0	0	0	0	0	0	179
856	19046	11.3	51579640	Control	9	FALSE	FALSE	FALSE	Yes	11-12	No	0	0	0	0	0	0	0	0	0	0	0	0	2	0	0	0	0	0	0	0	0	0	0	0	0	2	2964
857	19047	11.8	271913498	Control	4	TRUE	FALSE	FALSE	No	11-12	No	0	0	0	0	0	0	0	0	0	0	0	0	0	0	0	0	0	0	0	0	0	0	0	0	0	0	1
858	19050	16.1	158904390	Control	7	FALSE	TRUE	FALSE	No	16-17	No	0	0	0	0	0	0	0	0	0	0	0	0	0	0	0	0	0	0	0	0	0	0	0	0	0	0	973
859	19051	10.9	401219243	Control	9	FALSE	FALSE	FALSE	No	10-11	No	0	0	0	0	0	0	0	0	0	0	0	0	0	0	0	0	0	0	0	0	0	0	0	0	0	0	5769
860	19052	10.6	63113664	Control	9	FALSE	FALSE	FALSE	No	10-11	No	0	0	0	0	0	0	0	0	0	0	0	0	0	0	0	0	0	0	0	0	0	0	0	0	0	0	493
861	19054	11.3	728192	Control	7	NA	NA	NA	No	11-12	No	0	0	0	0	0	0	0	0	0	0	0	0	0	0	0	0	0	0	0	0	0	0	0	0	0	0	2582
862	19057	10.7	15550242	Control	6	NA	NA	NA	No	10-11	No	0	0	0	0	0	0	0	0	0	0	0	0	0	0	0	0	0	0	0	0	0	0	0	0	0	0	471
863	19060	11.3	27845837	Control	7	FALSE	FALSE	FALSE	No	11-12	No	0	0	0	0	0	0	0	0	0	0	0	0	0	0	0	0	0	0	0	0	0	0	0	0	0	0	2416
864	19063	10.5	43045413	Control	9	FALSE	FALSE	FALSE	No	10-11	No	0	0	0	0	0	0	0	0	0	0	0	0	0	0	0	0	0	0	0	0	0	0	0	0	0	0	2269
865	19065	11.2	76013041	Control	9	FALSE	FALSE	FALSE	No	11-12	No	0	0	0	0	0	0	0	0	0	0	0	0	0	0	0	0	0	0	0	0	0	0	0	0	0	0	2873
866	19068	11.1	39821492	Control	6	FALSE	TRUE	FALSE	No	11-12	No	0	0	0	0	0	0	0	0	0	0	0	0	0	0	0	0	0	0	0	0	0	0	0	0	0	0	1989
867	19072	11.3	25285757	Control	NA	FALSE	FALSE	FALSE	No	11-12	NA	0	0	0	0	0	0	0	0	0	0	0	0	0	0	0	0	0	0	0	0	0	0	0	0	0	0	608
868	19080	11.4	140121055	T1D	7	FALSE	FALSE	FALSE	No	11-12	No	0	0	0	0	0	0	0	0	0	0	0	0	0	0	0	0	0	0	0	0	0	0	0	0	0	0	615
869	19081	11.2	264260378	Control	1	FALSE	TRUE	FALSE	No	11-12	No	0	0	0	0	0	0	0	0	0	0	0	0	0	0	0	0	0	0	0	0	0	0	0	0	0	0	618
870	19082	10.5	4472528	Control	9	FALSE	FALSE	TRUE	No	10-11	No	0	0	0	0	0	0	0	0	0	0	0	0	0	0	0	0	0	0	0	0	0	0	0	0	0	0	25
871	19088	11.1	7577468	Control	7	FALSE	FALSE	FALSE	Yes	11-12	No	0	0	0	0	0	0	0	0	0	0	0	0	0	0	0	0	0	0	0	3	0	0	0	0	0	3	1806
872	19090	13.3	471002	Control	9	FALSE	FALSE	FALSE	No	13-14	No	0	0	0	0	0	0	0	0	0	0	0	0	0	0	0	0	0	0	0	0	0	0	0	0	0	0	9330
873	19093	10.6	24089677	Control	NA	FALSE	FALSE	FALSE	Yes	10-11	NA	0	0	0	0	0	0	0	0	0	0	0	0	1	0	0	0	0	0	0	0	0	0	0	0	0	1	45
874	19094	10.6	35390386	Control	NA	FALSE	TRUE	FALSE	No	10-11	NA	0	0	0	0	0	0	0	0	0	0	0	0	0	0	0	0	0	0	0	0	0	0	0	0	0	0	1426
875	19096	11.3	18492240	Control	NA	FALSE	FALSE	FALSE	No	11-12	NA	0	0	0	0	0	0	0	0	0	0	0	0	0	0	0	0	0	0	0	0	0	0	0	0	0	0	1789
876	19097	10.3	23185138	Control	1	FALSE	FALSE	FALSE	No	10-11	No	0	0	0	0	0	0	0	0	0	0	0	0	0	0	0	0	0	0	0	0	0	0	0	0	0	0	245
877	19098	12.6	1243458	Control	1	FALSE	FALSE	FALSE	No	12-13	No	0	0	0	0	0	0	0	0	0	0	0	0	0	0	0	0	0	0	0	0	0	0	0	0	0	0	352
878	19099	11	53429641	Control	8	FALSE	FALSE	FALSE	No	10-11	No	0	0	0	0	0	0	0	0	0	0	0	0	0	0	0	0	0	0	0	0	0	0	0	0	0	0	2764
879	19100	15.2	410876	Control	9	NA	NA	NA	No	15-16	No	0	0	0	0	0	0	0	0	0	0	0	0	0	0	0	0	0	0	0	0	0	0	0	0	0	0	186
880	19102	12.5	129947508	Control	9	FALSE	FALSE	FALSE	Yes	12-13	No	0	0	0	0	0	0	0	0	0	0	0	0	0	0	0	0	0	106	0	0	0	0	0	0	0	106	5054
881	19105	12.8	145304061	Control	9	FALSE	FALSE	TRUE	No	12-13	No	0	0	0	0	0	0	0	0	0	0	0	0	0	0	0	0	0	0	0	0	0	0	0	0	0	0	256
882	19112	NA	50607422	Control	NA	NA	NA	NA	No	NaN	NA	0	0	0	0	0	0	0	0	0	0	0	0	0	0	0	0	0	0	0	0	0	0	0	0	0	0	3360
883	19113	13.1	50979076	Control	9	FALSE	FALSE	FALSE	No	13-14	No	0	0	0	0	0	0	0	0	0	0	0	0	0	0	0	0	0	0	0	0	0	0	0	0	0	0	2330
884	19115	13.2	29704677	Control	9	FALSE	FALSE	FALSE	Yes	13-14	No	0	0	0	0	0	0	0	0	0	0	0	0	0	0	0	0	2	0	0	0	0	0	0	0	0	2	4627
885	19118	13	15190957	Control	6	FALSE	FALSE	FALSE	No	12-13	No	0	0	0	0	0	0	0	0	0	0	0	0	0	0	0	0	0	0	0	0	0	0	0	0	0	0	718
886	19124	13.3	49003136	Control	9	FALSE	FALSE	FALSE	No	13-14	No	0	0	0	0	0	0	0	0	0	0	0	0	0	0	0	0	0	0	0	0	0	0	0	0	0	0	2969
887	19125	12.8	44022593	Control	8	FALSE	FALSE	FALSE	No	12-13	No	0	0	0	0	0	0	0	0	0	0	0	0	0	0	0	0	0	0	0	0	0	0	0	0	0	0	1696
888	19126	12.2	107696921	Control	6	NA	NA	NA	No	12-13	No	0	0	0	0	0	0	0	0	0	0	0	0	0	0	0	0	0	0	0	0	0	0	0	0	0	0	1262
889	19129	12.6	1625383	Control	NA	FALSE	TRUE	FALSE	No	12-13	NA	0	0	0	0	0	0	0	0	0	0	0	0	0	0	0	0	0	0	0	0	0	0	0	0	0	0	410
890	19133	12.1	5378255	Control	9	FALSE	FALSE	FALSE	Yes	12-13	No	0	0	0	0	0	0	0	0	0	0	0	0	0	0	0	0	0	0	0	9	0	0	0	0	0	9	24
891	19134	13	2817415	Control	7	FALSE	FALSE	FALSE	No	12-13	No	0	0	0	0	0	0	0	0	0	0	0	0	0	0	0	0	0	0	0	0	0	0	0	0	0	0	316
892	19135	11.9	4609454	Control	8	NA	NA	NA	No	11-12	No	0	0	0	0	0	0	0	0	0	0	0	0	0	0	0	0	0	0	0	0	0	0	0	0	0	0	426
893	19136	13.4	10367598	Control	4	FALSE	FALSE	FALSE	No	13-14	No	0	0	0	0	0	0	0	0	0	0	0	0	0	0	0	0	0	0	0	0	0	0	0	0	0	0	3551
894	19140	13.4	18409614	Control	8	FALSE	FALSE	FALSE	No	13-14	No	0	0	0	0	0	0	0	0	0	0	0	0	0	0	0	0	0	0	0	0	0	0	0	0	0	0	1095
895	19141	13	84793469	Control	9	FALSE	FALSE	FALSE	No	12-13	No	0	0	0	0	0	0	0	0	0	0	0	0	0	0	0	0	0	0	0	0	0	0	0	0	0	0	7823
896	19143	12.8	27836806	Control	9	FALSE	FALSE	FALSE	No	12-13	No	0	0	0	0	0	0	0	0	0	0	0	0	0	0	0	0	0	0	0	0	0	0	0	0	0	0	415
897	19147	13.2	4701346	Control	7	TRUE	FALSE	FALSE	Yes	13-14	No	0	0	0	0	0	0	0	0	0	0	0	0	0	0	0	0	1	0	0	0	0	0	0	0	0	1	615
898	19148	12.7	15562728	Control	7	FALSE	FALSE	TRUE	No	12-13	No	0	0	0	0	0	0	0	0	0	0	0	0	0	0	0	0	0	0	0	0	0	0	0	0	0	0	2882
899	19154	15	10330558	Control	7	FALSE	TRUE	FALSE	No	14-15	No	0	0	0	0	0	0	0	0	0	0	0	0	0	0	0	0	0	0	0	0	0	0	0	0	0	0	2098
900	19155	12.4	79199401	Control	9	FALSE	TRUE	FALSE	No	12-13	No	0	0	0	0	0	0	0	0	0	0	0	0	0	0	0	0	0	0	0	0	0	0	0	0	0	0	3767
901	19157	12.8	2470415	Control	3	FALSE	TRUE	FALSE	No	12-13	No	0	0	0	0	0	0	0	0	0	0	0	0	0	0	0	0	0	0	0	0	0	0	0	0	0	0	1145
902	19160	11.9	40485380	Control	9	TRUE	FALSE	FALSE	No	11-12	No	0	0	0	0	0	0	0	0	0	0	0	0	0	0	0	0	0	0	0	0	0	0	0	0	0	0	5610
903	19163	12.7	5325201	Control	8	FALSE	FALSE	FALSE	Yes	12-13	No	0	0	0	0	0	0	0	0	0	0	0	0	28	0	0	0	0	0	0	0	0	0	0	0	0	28	2519
904	19170	13.2	322252	Control	7	FALSE	FALSE	FALSE	No	13-14	No	0	0	0	0	0	0	0	0	0	0	0	0	0	0	0	0	0	0	0	0	0	0	0	0	0	0	627
905	19172	10.1	55816834	Control	7	FALSE	FALSE	FALSE	No	10-11	No	0	0	0	0	0	0	0	0	0	0	0	0	0	0	0	0	0	0	0	0	0	0	0	0	0	0	225
906	19174	12.7	29412990	Control	9	NA	NA	NA	Yes	12-13	No	0	0	0	0	0	0	0	0	0	0	0	0	5	0	0	0	0	0	0	0	0	0	0	0	0	5	1488
907	19176	15.5	94995893	Control	9	FALSE	FALSE	FALSE	Yes	15-16	No	0	0	0	0	0	0	1	0	0	0	0	0	2	0	0	0	0	0	0	0	0	0	0	0	0	3	2305
908	19181	13.1	343737664	Control	1	FALSE	FALSE	FALSE	No	13-14	No	0	0	0	0	0	0	0	0	0	0	0	0	0	0	0	0	0	0	0	0	0	0	0	0	0	0	1128
909	19184	12.4	93867683	Control	4	FALSE	FALSE	FALSE	No	12-13	No	0	0	0	0	0	0	0	0	0	0	0	0	0	0	0	0	0	0	0	0	0	0	0	0	0	0	240
910	19185	20	54367755	Control	5	FALSE	FALSE	FALSE	No	18-X	No	0	0	0	0	0	0	0	0	0	0	0	0	0	0	0	0	0	0	0	0	0	0	0	0	0	0	372
911	19186	10.1	58796941	Control	9	TRUE	FALSE	FALSE	Yes	10-11	No	0	0	0	0	0	0	0	0	0	0	0	0	0	0	27	0	268	11	0	0	0	0	0	0	0	306	8327
912	19198	17.3	38334618	Control	6	TRUE	FALSE	FALSE	No	17-18	No	0	0	0	0	0	0	0	0	0	0	0	0	0	0	0	0	0	0	0	0	0	0	0	0	0	0	583
913	19203	12.9	125195561	Control	2	FALSE	FALSE	FALSE	No	12-13	No	0	0	0	0	0	0	0	0	0	0	0	0	0	0	0	0	0	0	0	0	0	0	0	0	0	0	437
914	19211	14.2	21808038	Control	3	FALSE	FALSE	FALSE	Yes	14-15	No	0	0	0	0	0	0	0	0	0	0	0	0	0	0	0	0	0	0	0	18	0	0	0	0	0	18	2543
915	19212	12.2	135723038	Control	6	NA	NA	NA	Yes	12-13	No	0	0	0	0	0	0	0	0	0	0	0	0	0	0	0	0	1	0	0	0	0	0	0	0	0	1	922
916	19216	15.9	26221965	Control	8	FALSE	FALSE	FALSE	Yes	15-16	No	0	0	0	0	0	0	0	0	0	0	0	0	0	0	0	0	0	0	0	12	0	0	0	0	0	12	719
917	19218	15	101313018	Control	7	NA	NA	NA	No	14-15	No	0	0	0	0	0	0	0	0	0	0	0	0	0	0	0	0	0	0	0	0	0	0	0	0	0	0	319
918	19226	12.6	1356088	Control	9	FALSE	FALSE	FALSE	Yes	12-13	No	0	0	0	0	0	0	0	0	0	0	0	0	0	0	1	0	23	0	0	0	0	0	0	0	0	24	7166
919	19229	12	6953522	Control	9	FALSE	FALSE	FALSE	Yes	11-12	No	0	0	0	0	0	0	0	0	0	0	0	0	0	0	0	0	2	0	0	0	0	0	0	0	0	2	1731
920	19230	14.7	24587823	Control	9	FALSE	FALSE	TRUE	Yes	14-15	No	0	0	36	0	0	0	0	0	0	0	0	0	39	0	0	0	10	3	0	0	0	0	0	0	0	88	2215
921	19232	13.8	61553444	T1D	9	TRUE	FALSE	FALSE	No	13-14	No	0	0	0	0	0	0	0	0	0	0	0	0	0	0	0	0	0	0	0	0	0	0	0	0	0	0	73
922	19235	12.3	109292734	Control	9	TRUE	FALSE	FALSE	No	12-13	No	0	0	0	0	0	0	0	0	0	0	0	0	0	0	0	0	0	0	0	0	0	0	0	0	0	0	401
923	19236	15	21481370	Control	9	TRUE	FALSE	FALSE	No	14-15	No	0	0	0	0	0	0	0	0	0	0	0	0	0	0	0	0	0	0	0	0	0	0	0	0	0	0	687
924	19237	12.7	2307339	Control	2	NA	NA	NA	No	12-13	No	0	0	0	0	0	0	0	0	0	0	0	0	0	0	0	0	0	0	0	0	0	0	0	0	0	0	2458
925	19241	14.1	14754524	Control	1	FALSE	FALSE	FALSE	No	14-15	No	0	0	0	0	0	0	0	0	0	0	0	0	0	0	0	0	0	0	0	0	0	0	0	0	0	0	774
926	19248	14.4	36785923	Control	8	TRUE	FALSE	FALSE	Yes	14-15	No	0	0	0	0	0	0	0	85	0	0	0	0	154	0	57	0	460	0	0	0	0	0	0	0	0	756	3000
927	19250	12.5	6286283	Control	NA	FALSE	TRUE	FALSE	No	12-13	NA	0	0	0	0	0	0	0	0	0	0	0	0	0	0	0	0	0	0	0	0	0	0	0	0	0	0	1811
928	19254	12.1	84108481	Control	9	FALSE	FALSE	FALSE	Yes	12-13	No	0	0	0	0	0	0	0	0	0	0	0	0	0	0	0	0	9	0	0	0	0	0	3	0	0	12	6464
929	19257	14.3	13702719	Control	4	TRUE	FALSE	FALSE	No	14-15	No	0	0	0	0	0	0	0	0	0	0	0	0	0	0	0	0	0	0	0	0	0	0	0	0	0	0	646
930	19259	12.3	1306923	Control	9	FALSE	FALSE	FALSE	No	12-13	No	0	0	0	0	0	0	0	0	0	0	0	0	0	0	0	0	0	0	0	0	0	0	0	0	0	0	983
931	19262	12.9	35218585	Control	9	FALSE	FALSE	FALSE	Yes	12-13	No	0	0	0	0	0	0	0	0	0	0	0	0	0	0	0	0	0	0	0	5	0	0	0	0	0	5	903
932	19263	12.9	24608565	Control	9	FALSE	FALSE	FALSE	Yes	12-13	No	0	0	0	0	0	0	0	0	0	0	0	0	0	0	0	0	0	0	0	1	0	0	0	0	0	1	453
933	19266	12.5	2277845	Control	8	NA	NA	NA	Yes	12-13	No	0	0	0	0	0	0	0	0	0	0	0	0	3	0	0	0	0	0	0	0	0	0	0	0	0	3	177
934	19272	11.4	37978046	T1D	8	NA	NA	NA	No	11-12	No	0	0	0	0	0	0	0	0	0	0	0	0	0	0	0	0	0	0	0	0	0	0	0	0	0	0	1045
935	19281	13.1	13034798	Control	9	FALSE	FALSE	FALSE	Yes	13-14	No	0	0	2	0	0	0	0	0	0	0	0	0	0	0	0	0	0	0	0	0	0	1	0	0	0	3	1759
936	19287	13	4811794	Control	9	TRUE	TRUE	FALSE	No	12-13	No	0	0	0	0	0	0	0	0	0	0	0	0	0	0	0	0	0	0	0	0	0	0	0	0	0	0	5783
937	19289	13.2	65138640	Celiac	1	FALSE	FALSE	FALSE	No	13-14	No	0	0	0	0	0	0	0	0	0	0	0	0	0	0	0	0	0	0	0	0	0	0	0	0	0	0	1235
938	19290	12.7	11962019	Control	NA	FALSE	FALSE	FALSE	Yes	12-13	NA	0	0	0	0	0	0	0	0	0	0	0	0	32	0	0	0	0	0	0	0	0	0	0	0	0	32	3478
939	19291	9.1	173942878	Control	9	FALSE	TRUE	FALSE	Yes	9-10	No	0	0	0	0	0	0	0	0	0	0	0	0	56	0	0	17	131	0	0	0	0	222	0	0	0	426	9154
940	19293	12.2	53170398	Control	9	FALSE	TRUE	FALSE	No	12-13	No	0	0	0	0	0	0	0	0	0	0	0	0	0	0	0	0	0	0	0	0	0	0	0	0	0	0	406
941	19294	13.6	1740561	Control	7	TRUE	FALSE	FALSE	No	13-14	No	0	0	0	0	0	0	0	0	0	0	0	0	0	0	0	0	0	0	0	0	0	0	0	0	0	0	1136
942	19297	12.9	34824441	Control	8	FALSE	FALSE	FALSE	No	12-13	No	0	0	0	0	0	0	0	0	0	0	0	0	0	0	0	0	0	0	0	0	0	0	0	0	0	0	212
943	19299	12	36478016	Control	5	TRUE	FALSE	FALSE	No	11-12	No	0	0	0	0	0	0	0	0	0	0	0	0	0	0	0	0	0	0	0	0	0	0	0	0	0	0	2706
944	19464	11.7	894216	Control	6	FALSE	FALSE	FALSE	No	11-12	No	0	0	0	0	0	0	0	0	0	0	0	0	0	0	0	0	0	0	0	0	0	0	0	0	0	0	166
945	19489	11.5	69381544	Control	NA	FALSE	FALSE	FALSE	Yes	11-12	NA	0	0	0	0	0	0	0	0	0	0	0	0	0	0	0	0	0	0	0	0	0	2	0	0	0	2	962
946	19501	10.8	46122867	Hypo.	1	FALSE	TRUE	FALSE	No	10-11	No	0	0	0	0	0	0	0	0	0	0	0	0	0	0	0	0	0	0	0	0	0	0	0	0	0	0	1051
947	19503	12.8	121245886	Control	9	FALSE	FALSE	FALSE	No	12-13	No	0	0	0	0	0	0	0	0	0	0	0	0	0	0	0	0	0	0	0	0	0	0	0	0	0	0	3177
948	19504	12.9	261348	Control	8	FALSE	FALSE	FALSE	No	12-13	No	0	0	0	0	0	0	0	0	0	0	0	0	0	0	0	0	0	0	0	0	0	0	0	0	0	0	2695
949	19507	12.6	15536204	Control	6	NA	NA	NA	No	12-13	No	0	0	0	0	0	0	0	0	0	0	0	0	0	0	0	0	0	0	0	0	0	0	0	0	0	0	60
950	19508	11	17975162	Control	6	FALSE	FALSE	FALSE	Yes	10-11	No	0	0	0	0	0	0	0	0	0	0	0	0	0	0	0	0	1	0	0	0	0	0	0	0	0	1	4193
951	19509	10.9	12459218	Control	6	FALSE	FALSE	FALSE	No	10-11	No	0	0	0	0	0	0	0	0	0	0	0	0	0	0	0	0	0	0	0	0	0	0	0	0	0	0	2632
952	19510	12.6	4521362	Control	5	FALSE	FALSE	FALSE	Yes	12-13	No	0	0	0	0	0	0	0	0	0	0	0	0	0	0	0	0	0	0	0	31	0	0	0	0	0	31	569
953	19512	10.1	4845144	Control	9	NA	NA	NA	No	10-11	No	0	0	0	0	0	0	0	0	0	0	0	0	0	0	0	0	0	0	0	0	0	0	0	0	0	0	5994
954	19513	10.9	30523312	Control	7	FALSE	FALSE	FALSE	No	10-11	No	0	0	0	0	0	0	0	0	0	0	0	0	0	0	0	0	0	0	0	0	0	0	0	0	0	0	2363
955	19515	10.8	124265278	Control	NA	FALSE	FALSE	FALSE	No	10-11	NA	0	0	0	0	0	0	0	0	0	0	0	0	0	0	0	0	0	0	0	0	0	0	0	0	0	0	5912
956	19517	10.9	77879115	Control	NA	FALSE	FALSE	FALSE	No	10-11	NA	0	0	0	0	0	0	0	0	0	0	0	0	0	0	0	0	0	0	0	0	0	0	0	0	0	0	2788
957	19521	10.7	50831645	Control	6	FALSE	FALSE	FALSE	Yes	10-11	No	0	0	0	0	0	0	0	0	0	0	0	0	0	0	0	0	0	0	0	5	0	0	0	0	0	5	2385
958	19522	12.7	2729590	Control	9	FALSE	FALSE	FALSE	No	12-13	No	0	0	0	0	0	0	0	0	0	0	0	0	0	0	0	0	0	0	0	0	0	0	0	0	0	0	8149
959	19524	12.4	20648575	Control	6	FALSE	TRUE	FALSE	No	12-13	No	0	0	0	0	0	0	0	0	0	0	0	0	0	0	0	0	0	0	0	0	0	0	0	0	0	0	10
960	19525	10.8	2760301	Control	8	FALSE	FALSE	FALSE	No	10-11	No	0	0	0	0	0	0	0	0	0	0	0	0	0	0	0	0	0	0	0	0	0	0	0	0	0	0	24
961	19528	10.6	20155650	Control	1	FALSE	FALSE	FALSE	No	10-11	No	0	0	0	0	0	0	0	0	0	0	0	0	0	0	0	0	0	0	0	0	0	0	0	0	0	0	4534
962	19530	13.1	37916016	Control	9	FALSE	TRUE	FALSE	No	13-14	No	0	0	0	0	0	0	0	0	0	0	0	0	0	0	0	0	0	0	0	0	0	0	0	0	0	0	6397
963	19532	10.6	39990493	Control	NA	TRUE	FALSE	FALSE	Yes	10-11	NA	0	0	0	0	0	0	0	0	0	0	0	0	1	0	0	0	0	0	0	0	0	0	0	0	0	1	2172
964	19533	15.7	19797158	Control	9	FALSE	FALSE	FALSE	No	15-16	No	0	0	0	0	0	0	0	0	0	0	0	0	0	0	0	0	0	0	0	0	0	0	0	0	0	0	1622
965	19534	10.5	7661431	Control	9	FALSE	FALSE	FALSE	Yes	10-11	No	0	0	0	0	0	0	0	0	0	0	0	0	0	0	0	0	0	0	0	26	0	0	0	0	0	26	2003
966	19540	10.9	29247418	Control	7	NA	NA	NA	No	10-11	No	0	0	0	0	0	0	0	0	0	0	0	0	0	0	0	0	0	0	0	0	0	0	0	0	0	0	2304
967	19541	10.6	24879071	Control	2	FALSE	TRUE	FALSE	No	10-11	No	0	0	0	0	0	0	0	0	0	0	0	0	0	0	0	0	0	0	0	0	0	0	0	0	0	0	1342
968	19542	11.9	31006536	Control	1	NA	NA	NA	No	11-12	No	0	0	0	0	0	0	0	0	0	0	0	0	0	0	0	0	0	0	0	0	0	0	0	0	0	0	1017
969	19545	13.6	22523790	Control	2	FALSE	FALSE	FALSE	Yes	13-14	No	0	0	1	0	0	0	0	0	0	0	0	0	0	0	0	0	0	0	0	0	0	0	0	0	0	1	4748
970	19546	15.8	34635907	Control	7	FALSE	FALSE	FALSE	No	15-16	No	0	0	0	0	0	0	0	0	0	0	0	0	0	0	0	0	0	0	0	0	0	0	0	0	0	0	541
971	19548	10.5	33641582	Control	8	TRUE	TRUE	FALSE	Yes	10-11	No	0	0	0	0	0	0	0	0	0	0	0	0	0	0	0	0	0	0	0	1	0	0	0	0	0	1	2
972	19550	10.5	65433897	Control	6	FALSE	TRUE	FALSE	No	10-11	No	0	0	0	0	0	0	0	0	0	0	0	0	0	0	0	0	0	0	0	0	0	0	0	0	0	0	1
973	19553	12.1	3561078	Control	1	FALSE	FALSE	FALSE	No	12-13	No	0	0	0	0	0	0	0	0	0	0	0	0	0	0	0	0	0	0	0	0	0	0	0	0	0	0	201
974	19554	13	145302689	Control	9	NA	NA	NA	No	12-13	No	0	0	0	0	0	0	0	0	0	0	0	0	0	0	0	0	0	0	0	0	0	0	0	0	0	0	622
975	19556	12.7	12445188	Control	8	FALSE	FALSE	FALSE	No	12-13	No	0	0	0	0	0	0	0	0	0	0	0	0	0	0	0	0	0	0	0	0	0	0	0	0	0	0	1769
976	19557	12.7	32122469	Control	5	FALSE	FALSE	FALSE	No	12-13	No	0	0	0	0	0	0	0	0	0	0	0	0	0	0	0	0	0	0	0	0	0	0	0	0	0	0	47
977	19566	10.3	90020564	Control	8	TRUE	FALSE	FALSE	No	10-11	No	0	0	0	0	0	0	0	0	0	0	0	0	0	0	0	0	0	0	0	0	0	0	0	0	0	0	571
978	19568	12.1	302289303	Control	9	FALSE	TRUE	FALSE	No	12-13	No	0	0	0	0	0	0	0	0	0	0	0	0	0	0	0	0	0	0	0	0	0	0	0	0	0	0	9839
979	19569	14.5	2646084	Control	3	NA	NA	NA	No	14-15	No	0	0	0	0	0	0	0	0	0	0	0	0	0	0	0	0	0	0	0	0	0	0	0	0	0	0	4167
980	19570	11.9	944900	Control	9	FALSE	FALSE	FALSE	No	11-12	No	0	0	0	0	0	0	0	0	0	0	0	0	0	0	0	0	0	0	0	0	0	0	0	0	0	0	2680
981	19573	11.8	40761217	Control	8	TRUE	FALSE	FALSE	No	11-12	No	0	0	0	0	0	0	0	0	0	0	0	0	0	0	0	0	0	0	0	0	0	0	0	0	0	0	4485
982	19575	12.6	11970914	Control	3	FALSE	TRUE	TRUE	No	12-13	No	0	0	0	0	0	0	0	0	0	0	0	0	0	0	0	0	0	0	0	0	0	0	0	0	0	0	417
983	19576	11.5	14168931	Control	9	FALSE	TRUE	FALSE	No	11-12	No	0	0	0	0	0	0	0	0	0	0	0	0	0	0	0	0	0	0	0	0	0	0	0	0	0	0	2856
984	19578	10.5	8485232	Control	7	FALSE	FALSE	FALSE	No	10-11	No	0	0	0	0	0	0	0	0	0	0	0	0	0	0	0	0	0	0	0	0	0	0	0	0	0	0	907
985	19579	15.9	49857902	Chrons	9	TRUE	FALSE	FALSE	No	15-16	No	0	0	0	0	0	0	0	0	0	0	0	0	0	0	0	0	0	0	0	0	0	0	0	0	0	0	3210
986	19580	12.2	10727642	Control	4	NA	NA	NA	No	12-13	No	0	0	0	0	0	0	0	0	0	0	0	0	0	0	0	0	0	0	0	0	0	0	0	0	0	0	781
987	19581	15.7	9197583	Control	7	FALSE	FALSE	FALSE	No	15-16	No	0	0	0	0	0	0	0	0	0	0	0	0	0	0	0	0	0	0	0	0	0	0	0	0	0	0	3068
988	19582	14.3	12479485	Control	4	FALSE	FALSE	FALSE	No	14-15	No	0	0	0	0	0	0	0	0	0	0	0	0	0	0	0	0	0	0	0	0	0	0	0	0	0	0	2687
989	19583	10.4	110967804	Control	6	FALSE	FALSE	FALSE	Yes	10-11	No	0	0	5	0	0	0	0	0	0	0	0	0	10	0	0	0	0	0	0	0	0	0	0	0	0	15	385
990	19584	12.4	282765	Control	NA	TRUE	FALSE	FALSE	No	12-13	NA	0	0	0	0	0	0	0	0	0	0	0	0	0	0	0	0	0	0	0	0	0	0	0	0	0	0	4462
991	19585	11.7	9702648	Control	9	TRUE	FALSE	FALSE	No	11-12	No	0	0	0	0	0	0	0	0	0	0	0	0	0	0	0	0	0	0	0	0	0	0	0	0	0	0	1843
992	19588	11.2	201147662	Control	8	FALSE	FALSE	FALSE	No	11-12	No	0	0	0	0	0	0	0	0	0	0	0	0	0	0	0	0	0	0	0	0	0	0	0	0	0	0	282
993	19589	10.8	4881310	Control	9	FALSE	FALSE	FALSE	No	10-11	No	0	0	0	0	0	0	0	0	0	0	0	0	0	0	0	0	0	0	0	0	0	0	0	0	0	0	9781
994	19591	12.6	25328565	Control	6	NA	NA	NA	Yes	12-13	No	0	0	0	0	0	0	0	0	0	0	0	1	0	0	0	0	0	0	0	0	0	0	0	0	0	1	1998
995	19594	11.9	15028999	Control	9	FALSE	FALSE	FALSE	Yes	11-12	No	0	0	0	0	0	0	0	0	0	0	0	0	0	0	0	0	6	0	0	0	0	0	0	0	0	6	10515
996	19595	20.3	2021912	Control	1	TRUE	FALSE	FALSE	Yes	18-X	No	0	0	0	0	0	0	0	0	0	0	0	0	0	0	0	0	0	0	0	1	0	0	0	0	0	1	1828
997	19596	11.8	3064927	Control	9	FALSE	TRUE	FALSE	Yes	11-12	No	479	190	0	0	0	0	0	0	0	0	0	0	0	0	0	0	0	0	0	0	0	0	0	0	0	669	1685
998	19598	11.3	34628706	Control	9	FALSE	TRUE	FALSE	No	11-12	No	0	0	0	0	0	0	0	0	0	0	0	0	0	0	0	0	0	0	0	0	0	0	0	0	0	0	49
999	19599	10.8	54181460	Control	9	FALSE	FALSE	FALSE	No	10-11	No	0	0	0	0	0	0	0	0	0	0	0	0	0	0	0	0	0	0	0	0	0	0	0	0	0	0	715
1000	19600	11	4052951	Control	9	FALSE	FALSE	TRUE	No	10-11	No	0	0	0	0	0	0	0	0	0	0	0	0	0	0	0	0	0	0	0	0	0	0	0	0	0	0	1773
1001	19606	9.6	66040215	Control	9	NA	NA	NA	No	9-10	No	0	0	0	0	0	0	0	0	0	0	0	0	0	0	0	0	0	0	0	0	0	0	0	0	0	0	4562
1002	19607	12.8	2880083	Control	8	FALSE	FALSE	FALSE	No	12-13	No	0	0	0	0	0	0	0	0	0	0	0	0	0	0	0	0	0	0	0	0	0	0	0	0	0	0	752
1003	19608	10.9	106480052	Control	9	TRUE	FALSE	TRUE	No	10-11	No	0	0	0	0	0	0	0	0	0	0	0	0	0	0	0	0	0	0	0	0	0	0	0	0	0	0	3386
1004	19609	NA	895007	Control	NA	FALSE	FALSE	FALSE	No	NaN	NA	0	0	0	0	0	0	0	0	0	0	0	0	0	0	0	0	0	0	0	0	0	0	0	0	0	0	711
1005	19612	11.3	104046909	Control	8	TRUE	FALSE	FALSE	No	11-12	No	0	0	0	0	0	0	0	0	0	0	0	0	0	0	0	0	0	0	0	0	0	0	0	0	0	0	15
1006	19615	11.7	22498304	Control	9	FALSE	FALSE	TRUE	No	11-12	No	0	0	0	0	0	0	0	0	0	0	0	0	0	0	0	0	0	0	0	0	0	0	0	0	0	0	1783
1007	19616	12	123050465	Control	3	FALSE	FALSE	FALSE	No	11-12	No	0	0	0	0	0	0	0	0	0	0	0	0	0	0	0	0	0	0	0	0	0	0	0	0	0	0	187
1008	19618	11.7	125140927	Control	3	NA	NA	NA	No	11-12	No	0	0	0	0	0	0	0	0	0	0	0	0	0	0	0	0	0	0	0	0	0	0	0	0	0	0	2407
1009	19619	10.8	10815520	Control	9	FALSE	TRUE	FALSE	No	10-11	No	0	0	0	0	0	0	0	0	0	0	0	0	0	0	0	0	0	0	0	0	0	0	0	0	0	0	1398
1010	19622	11.9	21759258	Control	4	TRUE	FALSE	FALSE	Yes	11-12	No	0	15	0	0	0	0	0	0	0	0	0	0	0	0	0	0	0	0	0	4	0	0	0	0	0	19	3736
1011	19623	11.9	30771262	Control	4	TRUE	FALSE	FALSE	No	11-12	No	0	0	0	0	0	0	0	0	0	0	0	0	0	0	0	0	0	0	0	0	0	0	0	0	0	0	1859
1012	19624	10.1	NA	Control	9	FALSE	FALSE	FALSE	Yes	10-11	No	0	0	0	0	0	0	0	0	0	0	0	0	2	0	0	0	0	0	0	0	0	0	0	0	0	2	1773
1013	19625	15	344278	Control	5	TRUE	FALSE	FALSE	No	14-15	No	0	0	0	0	0	0	0	0	0	0	0	0	0	0	0	0	0	0	0	0	0	0	0	0	0	0	1636
1014	19626	14.2	1985056	Control	4	NA	NA	NA	Yes	14-15	No	0	0	0	1	0	0	0	1	0	0	0	0	0	0	0	0	1	0	0	0	0	0	0	0	0	3	4607
1015	19627	10.7	11295058	Control	6	FALSE	FALSE	TRUE	No	10-11	No	0	0	0	0	0	0	0	0	0	0	0	0	0	0	0	0	0	0	0	0	0	0	0	0	0	0	342
1016	19628	12.1	136183821	Control	NA	TRUE	FALSE	FALSE	No	12-13	NA	0	0	0	0	0	0	0	0	0	0	0	0	0	0	0	0	0	0	0	0	0	0	0	0	0	0	492
1017	19631	11.1	614152	Control	7	TRUE	FALSE	TRUE	No	11-12	No	0	0	0	0	0	0	0	0	0	0	0	0	0	0	0	0	0	0	0	0	0	0	0	0	0	0	827
1018	19633	11.9	1818945	Control	NA	FALSE	FALSE	TRUE	No	11-12	NA	0	0	0	0	0	0	0	0	0	0	0	0	0	0	0	0	0	0	0	0	0	0	0	0	0	0	1138
1019	19635	11.6	60593270	Control	6	FALSE	TRUE	FALSE	No	11-12	No	0	0	0	0	0	0	0	0	0	0	0	0	0	0	0	0	0	0	0	0	0	0	0	0	0	0	905
1020	19637	10.8	59338	Control	1	FALSE	FALSE	FALSE	No	10-11	No	0	0	0	0	0	0	0	0	0	0	0	0	0	0	0	0	0	0	0	0	0	0	0	0	0	0	13
1021	19638	10.6	13816471	Control	9	NA	NA	NA	No	10-11	No	0	0	0	0	0	0	0	0	0	0	0	0	0	0	0	0	0	0	0	0	0	0	0	0	0	0	1268
1022	19644	13.9	45464546	Control	7	FALSE	FALSE	FALSE	No	13-14	No	0	0	0	0	0	0	0	0	0	0	0	0	0	0	0	0	0	0	0	0	0	0	0	0	0	0	1910
1023	19646	14.8	183292383	Control	8	TRUE	FALSE	FALSE	No	14-15	No	0	0	0	0	0	0	0	0	0	0	0	0	0	0	0	0	0	0	0	0	0	0	0	0	0	0	853
1024	19650	11.5	110242131	Control	9	TRUE	FALSE	FALSE	Yes	11-12	No	0	0	0	0	0	0	0	2	0	0	0	0	2	0	0	0	0	0	0	0	0	0	0	0	0	4	3556
1025	19654	10.2	17196277	Control	3	FALSE	FALSE	FALSE	No	10-11	No	0	0	0	0	0	0	0	0	0	0	0	0	0	0	0	0	0	0	0	0	0	0	0	0	0	0	2213
1026	19655	10.6	864735	Control	NA	FALSE	FALSE	FALSE	No	10-11	NA	0	0	0	0	0	0	0	0	0	0	0	0	0	0	0	0	0	0	0	0	0	0	0	0	0	0	388
1027	19658	10.8	37703098	Control	8	FALSE	FALSE	FALSE	No	10-11	No	0	0	0	0	0	0	0	0	0	0	0	0	0	0	0	0	0	0	0	0	0	0	0	0	0	0	2152
1028	19659	11.2	54924547	Control	8	FALSE	FALSE	FALSE	No	11-12	No	0	0	0	0	0	0	0	0	0	0	0	0	0	0	0	0	0	0	0	0	0	0	0	0	0	0	1418
1029	19660	11.6	161930241	Control	9	NA	NA	NA	Yes	11-12	No	0	0	0	0	0	0	0	0	0	0	0	5	32	0	0	0	0	0	0	0	0	0	0	0	0	37	3453
1030	19661	14.4	40040202	Control	NA	FALSE	FALSE	FALSE	Yes	14-15	NA	0	0	0	0	0	0	0	0	0	0	0	0	0	0	0	0	2	0	0	2	0	0	0	0	0	4	3
1031	19662	13.6	1535958	Control	9	NA	NA	NA	Yes	13-14	No	0	0	0	0	0	0	0	0	0	0	0	0	0	0	0	0	2	0	0	0	0	0	0	0	0	2	2010
1032	19663	13.8	24797744	Control	9	TRUE	FALSE	FALSE	No	13-14	No	0	0	0	0	0	0	0	0	0	0	0	0	0	0	0	0	0	0	0	0	0	0	0	0	0	0	1057
1033	19665	10.7	18848155	Control	9	FALSE	FALSE	FALSE	No	10-11	No	0	0	0	0	0	0	0	0	0	0	0	0	0	0	0	0	0	0	0	0	0	0	0	0	0	0	3744
1034	19667	13.5	13180116	JIA	NA	FALSE	FALSE	TRUE	Yes	13-14	NA	0	0	0	0	0	0	0	0	0	0	0	0	0	0	0	0	0	0	0	2	0	0	0	0	0	2	1306
1035	19670	10.2	16310006	Control	7	FALSE	TRUE	FALSE	No	10-11	No	0	0	0	0	0	0	0	0	0	0	0	0	0	0	0	0	0	0	0	0	0	0	0	0	0	0	5727
1036	19672	10.6	3275391	T1D	NA	FALSE	FALSE	FALSE	No	10-11	NA	0	0	0	0	0	0	0	0	0	0	0	0	0	0	0	0	0	0	0	0	0	0	0	0	0	0	2805
1037	19676	11.2	10451263	Control	6	FALSE	FALSE	FALSE	No	11-12	No	0	0	0	0	0	0	0	0	0	0	0	0	0	0	0	0	0	0	0	0	0	0	0	0	0	0	1188
1038	19678	10.1	144411492	Control	9	TRUE	FALSE	FALSE	No	10-11	No	0	0	0	0	0	0	0	0	0	0	0	0	0	0	0	0	0	0	0	0	0	0	0	0	0	0	1882
1039	19679	13.4	5596757	Control	9	FALSE	FALSE	FALSE	Yes	13-14	No	0	0	0	3	0	0	0	0	19	1	0	0	0	0	0	0	0	0	0	0	0	0	0	0	0	23	3936
1040	19681	11.4	22706612	Control	9	FALSE	FALSE	FALSE	Yes	11-12	No	0	0	0	0	0	0	0	0	0	0	0	0	2	0	0	0	0	0	0	0	0	0	0	0	0	2	6875
1041	19682	11.7	184384059	Control	9	FALSE	FALSE	FALSE	No	11-12	No	0	0	0	0	0	0	0	0	0	0	0	0	0	0	0	0	0	0	0	0	0	0	0	0	0	0	8620
1042	19683	14	22842565	Control	NA	TRUE	FALSE	FALSE	No	13-14	NA	0	0	0	0	0	0	0	0	0	0	0	0	0	0	0	0	0	0	0	0	0	0	0	0	0	0	262
1043	19685	11.2	124076764	Control	9	FALSE	FALSE	FALSE	Yes	11-12	No	0	0	0	0	0	0	0	0	0	0	0	4	0	0	0	0	0	0	0	0	0	0	0	0	0	4	66
1044	19686	16	3637656	Control	NA	FALSE	FALSE	TRUE	No	15-16	NA	0	0	0	0	0	0	0	0	0	0	0	0	0	0	0	0	0	0	0	0	0	0	0	0	0	0	642
1045	19691	13.2	2840744	Control	9	FALSE	FALSE	FALSE	No	13-14	No	0	0	0	0	0	0	0	0	0	0	0	0	0	0	0	0	0	0	0	0	0	0	0	0	0	0	821
1046	19695	10.6	289242655	Control	9	FALSE	FALSE	FALSE	Yes	10-11	No	0	0	0	0	0	0	0	0	0	0	0	0	0	0	0	0	0	0	0	1	0	0	0	0	0	1	3357
1047	19696	10.3	13582474	Control	8	TRUE	FALSE	TRUE	No	10-11	No	0	0	0	0	0	0	0	0	0	0	0	0	0	0	0	0	0	0	0	0	0	0	0	0	0	0	2261
1048	19698	10.3	29849436	Control	9	TRUE	FALSE	FALSE	No	10-11	No	0	0	0	0	0	0	0	0	0	0	0	0	0	0	0	0	0	0	0	0	0	0	0	0	0	0	2807
1049	19700	12.9	69293030	Control	7	FALSE	FALSE	FALSE	No	12-13	No	0	0	0	0	0	0	0	0	0	0	0	0	0	0	0	0	0	0	0	0	0	0	0	0	0	0	1525
1050	19701	11	10573270	Control	NA	FALSE	TRUE	FALSE	Yes	10-11	NA	0	0	7	0	0	0	0	0	0	0	0	0	0	0	0	0	0	0	0	0	0	7	0	0	0	14	374
1051	19704	14.2	7960479	Control	6	NA	NA	NA	No	14-15	No	0	0	0	0	0	0	0	0	0	0	0	0	0	0	0	0	0	0	0	0	0	0	0	0	0	0	9724
1052	19707	13.4	54866025	Control	9	FALSE	TRUE	FALSE	No	13-14	No	0	0	0	0	0	0	0	0	0	0	0	0	0	0	0	0	0	0	0	0	0	0	0	0	0	0	2530
1053	19709	12.9	8477810	Control	9	TRUE	FALSE	FALSE	Yes	12-13	No	0	0	0	0	0	6	0	0	0	0	0	0	0	0	0	0	0	0	0	0	0	0	0	0	0	6	787
1054	19710	18.7	34636353	Control	9	FALSE	TRUE	FALSE	Yes	18-X	No	0	0	0	0	0	0	0	0	0	0	0	0	2	0	0	0	0	0	0	0	0	0	0	0	0	2	1937
1055	19712	10.5	4951564	Control	9	FALSE	TRUE	FALSE	No	10-11	No	0	0	0	0	0	0	0	0	0	0	0	0	0	0	0	0	0	0	0	0	0	0	0	0	0	0	3890
1056	19715	13.8	13712476	Celiac	1	TRUE	FALSE	FALSE	No	13-14	No	0	0	0	0	0	0	0	0	0	0	0	0	0	0	0	0	0	0	0	0	0	0	0	0	0	0	707
1057	19720	13.7	51567143	Control	9	FALSE	FALSE	FALSE	No	13-14	No	0	0	0	0	0	0	0	0	0	0	0	0	0	0	0	0	0	0	0	0	0	0	0	0	0	0	1387
1058	19722	13.3	6543213	Control	9	NA	NA	NA	No	13-14	No	0	0	0	0	0	0	0	0	0	0	0	0	0	0	0	0	0	0	0	0	0	0	0	0	0	0	2260
1059	19723	14.1	500045	Control	9	FALSE	TRUE	FALSE	No	14-15	No	0	0	0	0	0	0	0	0	0	0	0	0	0	0	0	0	0	0	0	0	0	0	0	0	0	0	223
1060	19724	12.6	93435214	Control	9	NA	NA	NA	No	12-13	No	0	0	0	0	0	0	0	0	0	0	0	0	0	0	0	0	0	0	0	0	0	0	0	0	0	0	225
1061	19725	13.1	7875263	Control	9	FALSE	FALSE	FALSE	No	13-14	No	0	0	0	0	0	0	0	0	0	0	0	0	0	0	0	0	0	0	0	0	0	0	0	0	0	0	1119
1062	19727	18.6	32553029	Control	NA	FALSE	FALSE	FALSE	No	18-X	NA	0	0	0	0	0	0	0	0	0	0	0	0	0	0	0	0	0	0	0	0	0	0	0	0	0	0	784
1063	19728	10.5	22324255	Control	NA	FALSE	TRUE	FALSE	Yes	10-11	NA	0	0	0	0	0	0	0	0	0	0	0	0	0	0	0	0	2	1	0	0	75	0	0	0	0	78	3246
1064	19729	13.2	819994	Control	9	FALSE	TRUE	FALSE	Yes	13-14	No	0	0	0	0	0	0	0	0	0	0	0	0	1	0	0	0	0	0	0	0	0	0	0	0	0	1	3359
1065	19736	13.2	2139153	Control	NA	TRUE	TRUE	FALSE	No	13-14	NA	0	0	0	0	0	0	0	0	0	0	0	0	0	0	0	0	0	0	0	0	0	0	0	0	0	0	8818
1066	19740	13.2	135370336	Control	9	FALSE	FALSE	FALSE	No	13-14	No	0	0	0	0	0	0	0	0	0	0	0	0	0	0	0	0	0	0	0	0	0	0	0	0	0	0	1135
1067	19741	12.7	4292209	Control	7	FALSE	FALSE	FALSE	No	12-13	No	0	0	0	0	0	0	0	0	0	0	0	0	0	0	0	0	0	0	0	0	0	0	0	0	0	0	1416
1068	19744	12.9	6637900	T1D	9	FALSE	FALSE	FALSE	Yes	12-13	No	0	0	10	6	0	0	0	0	0	0	0	0	0	0	2	0	0	0	0	0	0	0	0	0	0	18	1856
1069	19746	14.2	1872751	Control	9	NA	NA	NA	Yes	14-15	No	0	0	0	0	0	0	0	0	0	0	0	0	0	0	0	0	0	0	0	1	0	0	0	0	0	1	2182
1070	19747	12.7	1324788	Control	9	FALSE	FALSE	TRUE	No	12-13	No	0	0	0	0	0	0	0	0	0	0	0	0	0	0	0	0	0	0	0	0	0	0	0	0	0	0	5221
1071	19748	12.9	33978474	Control	6	TRUE	FALSE	FALSE	No	12-13	No	0	0	0	0	0	0	0	0	0	0	0	0	0	0	0	0	0	0	0	0	0	0	0	0	0	0	2848
1072	19749	10.3	718963	Control	8	TRUE	FALSE	FALSE	Yes	10-11	No	0	0	0	0	0	0	0	0	0	0	0	0	0	0	0	0	0	0	0	0	0	5	0	0	0	5	1086
1073	19750	13.7	3691049	Control	3	TRUE	FALSE	FALSE	No	13-14	No	0	0	0	0	0	0	0	0	0	0	0	0	0	0	0	0	0	0	0	0	0	0	0	0	0	0	500
1074	19752	13.5	1793652	Control	3	FALSE	FALSE	FALSE	No	13-14	No	0	0	0	0	0	0	0	0	0	0	0	0	0	0	0	0	0	0	0	0	0	0	0	0	0	0	4
1075	19753	12.8	24743316	Control	7	FALSE	TRUE	FALSE	No	12-13	No	0	0	0	0	0	0	0	0	0	0	0	0	0	0	0	0	0	0	0	0	0	0	0	0	0	0	329
1076	19754	13.8	5627508	Control	NA	FALSE	FALSE	FALSE	No	13-14	NA	0	0	0	0	0	0	0	0	0	0	0	0	0	0	0	0	0	0	0	0	0	0	0	0	0	0	3616
1077	19756	12.5	14242032	Control	2	FALSE	FALSE	FALSE	Yes	12-13	No	0	0	0	0	0	0	0	0	0	0	0	1	0	0	0	0	0	0	0	0	0	0	0	0	0	1	4377
1078	19758	13.7	5085995	Control	9	FALSE	FALSE	FALSE	No	13-14	No	0	0	0	0	0	0	0	0	0	0	0	0	0	0	0	0	0	0	0	0	0	0	0	0	0	0	421
1079	19760	12.4	32390029	Control	9	FALSE	FALSE	FALSE	Yes	12-13	No	0	0	0	0	0	0	0	0	0	0	0	0	0	0	20	0	119	0	0	0	21	0	0	45	0	205	8952
1080	19761	13.6	18879127	Control	9	FALSE	FALSE	FALSE	Yes	13-14	No	0	0	0	0	0	0	0	0	0	0	0	0	0	0	0	0	4	0	0	2	0	0	0	0	0	6	6812
1081	19762	12.4	57738815	Control	8	FALSE	FALSE	FALSE	No	12-13	No	0	0	0	0	0	0	0	0	0	0	0	0	0	0	0	0	0	0	0	0	0	0	0	0	0	0	3892
1082	19771	19.5	180313	Control	9	FALSE	TRUE	FALSE	No	18-X	No	0	0	0	0	0	0	0	0	0	0	0	0	0	0	0	0	0	0	0	0	0	0	0	0	0	0	2871
1083	19773	13.2	485157	Control	7	FALSE	FALSE	FALSE	No	13-14	No	0	0	0	0	0	0	0	0	0	0	0	0	0	0	0	0	0	0	0	0	0	0	0	0	0	0	72
1084	19776	13.3	89922243	Control	6	FALSE	TRUE	FALSE	No	13-14	No	0	0	0	0	0	0	0	0	0	0	0	0	0	0	0	0	0	0	0	0	0	0	0	0	0	0	2415
1085	19781	12.9	25691033	Control	9	TRUE	FALSE	FALSE	Yes	12-13	No	0	107	0	0	0	0	0	0	0	0	0	0	18	0	0	0	0	0	0	0	0	0	39	0	0	164	3268
1086	19782	12	574552458	Control	8	FALSE	FALSE	FALSE	No	11-12	No	0	0	0	0	0	0	0	0	0	0	0	0	0	0	0	0	0	0	0	0	0	0	0	0	0	0	1730
1087	19784	12.1	4952800	Chrons	9	FALSE	FALSE	FALSE	Yes	12-13	No	0	0	0	0	0	0	0	0	0	0	0	0	1	0	0	0	0	0	0	3	0	0	0	0	0	4	3120
1088	19787	13.1	2781836	Control	6	FALSE	FALSE	TRUE	No	13-14	No	0	0	0	0	0	0	0	0	0	0	0	0	0	0	0	0	0	0	0	0	0	0	0	0	0	0	895
1089	19789	12.1	113364	Control	9	TRUE	FALSE	FALSE	No	12-13	No	0	0	0	0	0	0	0	0	0	0	0	0	0	0	0	0	0	0	0	0	0	0	0	0	0	0	741
1090	19790	12.3	6000299	Control	7	FALSE	FALSE	FALSE	Yes	12-13	No	0	0	0	0	0	0	0	0	0	0	0	0	0	0	0	0	0	0	0	7	0	0	0	0	0	7	254
1091	19793	12.2	171053	Control	7	FALSE	TRUE	FALSE	No	12-13	No	0	0	0	0	0	0	0	0	0	0	0	0	0	0	0	0	0	0	0	0	0	0	0	0	0	0	13
1092	19796	12	7352832	Control	7	FALSE	FALSE	FALSE	Yes	11-12	No	0	0	0	0	0	0	0	0	0	0	0	0	0	0	0	0	0	0	0	34	0	0	0	0	0	34	3842
1093	19797	11.7	35062359	Control	9	TRUE	FALSE	FALSE	Yes	11-12	No	0	0	61	0	0	0	0	0	0	0	0	0	2	0	13	11	91	0	0	0	0	50	0	0	0	228	7979
1094	19798	12.5	5179318	Control	8	FALSE	FALSE	FALSE	No	12-13	No	0	0	0	0	0	0	0	0	0	0	0	0	0	0	0	0	0	0	0	0	0	0	0	0	0	0	1204
1095	19801	12.7	435106	Control	1	FALSE	FALSE	FALSE	No	12-13	No	0	0	0	0	0	0	0	0	0	0	0	0	0	0	0	0	0	0	0	0	0	0	0	0	0	0	2479
1096	19803	11.1	4397493	Control	NA	FALSE	FALSE	FALSE	Yes	11-12	NA	0	0	0	0	0	0	0	0	0	0	0	0	0	0	0	0	0	0	0	6	0	0	0	0	0	6	5490
1097	19804	12.9	38661586	Control	9	FALSE	FALSE	FALSE	Yes	12-13	No	0	0	0	0	0	0	0	0	0	0	0	0	0	0	0	0	0	0	0	11	0	0	0	0	0	11	199
1098	19805	12.1	33090870	Hypo.	7	FALSE	FALSE	FALSE	No	12-13	No	0	0	0	0	0	0	0	0	0	0	0	0	0	0	0	0	0	0	0	0	0	0	0	0	0	0	1688
1099	19807	13.3	11204296	Control	9	FALSE	TRUE	FALSE	No	13-14	No	0	0	0	0	0	0	0	0	0	0	0	0	0	0	0	0	0	0	0	0	0	0	0	0	0	0	2
1100	19808	11	3939651	Celiac	1	FALSE	TRUE	FALSE	Yes	10-11	No	0	0	0	0	0	0	0	0	0	0	0	0	0	0	0	0	0	0	0	1	0	0	0	0	0	1	3943
1101	19809	12.2	94314533	Control	9	NA	NA	NA	No	12-13	No	0	0	0	0	0	0	0	0	0	0	0	0	0	0	0	0	0	0	0	0	0	0	0	0	0	0	1116
1102	19810	12	4912573	Control	NA	TRUE	FALSE	FALSE	No	11-12	NA	0	0	0	0	0	0	0	0	0	0	0	0	0	0	0	0	0	0	0	0	0	0	0	0	0	0	368
1103	19812	12.8	5315256	Control	4	FALSE	FALSE	FALSE	No	12-13	No	0	0	0	0	0	0	0	0	0	0	0	0	0	0	0	0	0	0	0	0	0	0	0	0	0	0	2116
1104	19814	11.9	NA	Control	2	NA	NA	NA	No	11-12	No	0	0	0	0	0	0	0	0	0	0	0	0	0	0	0	0	0	0	0	0	0	0	0	0	0	0	24
1105	19822	12	176967	Control	NA	NA	NA	NA	No	11-12	NA	0	0	0	0	0	0	0	0	0	0	0	0	0	0	0	0	0	0	0	0	0	0	0	0	0	0	3126
1106	19824	12.7	132443180	Control	9	FALSE	FALSE	FALSE	No	12-13	No	0	0	0	0	0	0	0	0	0	0	0	0	0	0	0	0	0	0	0	0	0	0	0	0	0	0	1670
1107	19825	11.7	5031430	Control	9	NA	NA	NA	No	11-12	No	0	0	0	0	0	0	0	0	0	0	0	0	0	0	0	0	0	0	0	0	0	0	0	0	0	0	2
1108	19831	11.8	9840939	Control	9	FALSE	TRUE	FALSE	No	11-12	No	0	0	0	0	0	0	0	0	0	0	0	0	0	0	0	0	0	0	0	0	0	0	0	0	0	0	2692
1109	19833	13	9916855	Control	9	FALSE	FALSE	FALSE	No	12-13	No	0	0	0	0	0	0	0	0	0	0	0	0	0	0	0	0	0	0	0	0	0	0	0	0	0	0	2227
1110	19834	13	759512	Control	2	TRUE	FALSE	FALSE	No	12-13	No	0	0	0	0	0	0	0	0	0	0	0	0	0	0	0	0	0	0	0	0	0	0	0	0	0	0	1820
1111	19836	13.2	3860945	Control	4	FALSE	TRUE	FALSE	No	13-14	No	0	0	0	0	0	0	0	0	0	0	0	0	0	0	0	0	0	0	0	0	0	0	0	0	0	0	47
1112	19840	11.8	63390894	Control	NA	FALSE	FALSE	FALSE	No	11-12	NA	0	0	0	0	0	0	0	0	0	0	0	0	0	0	0	0	0	0	0	0	0	0	0	0	0	0	126
1113	19842	12.5	17875334	Control	6	FALSE	FALSE	FALSE	No	12-13	No	0	0	0	0	0	0	0	0	0	0	0	0	0	0	0	0	0	0	0	0	0	0	0	0	0	0	1020
1114	19845	11.2	31914250	Control	3	FALSE	FALSE	FALSE	No	11-12	No	0	0	0	0	0	0	0	0	0	0	0	0	0	0	0	0	0	0	0	0	0	0	0	0	0	0	2443
1115	19848	11.5	4283888	Control	9	FALSE	FALSE	FALSE	No	11-12	No	0	0	0	0	0	0	0	0	0	0	0	0	0	0	0	0	0	0	0	0	0	0	0	0	0	0	5673
1116	19852	17.2	8209552	Control	NA	FALSE	FALSE	FALSE	No	17-18	NA	0	0	0	0	0	0	0	0	0	0	0	0	0	0	0	0	0	0	0	0	0	0	0	0	0	0	887
1117	19853	12.4	687765	Control	9	NA	NA	NA	Yes	12-13	No	0	0	0	0	0	1	0	0	0	0	0	0	0	0	0	0	0	0	0	0	0	0	0	0	0	1	3161
1118	19858	13.3	65404359	Control	9	TRUE	FALSE	FALSE	No	13-14	No	0	0	0	0	0	0	0	0	0	0	0	0	0	0	0	0	0	0	0	0	0	0	0	0	0	0	1566
1119	19860	14.8	305298241	Control	9	TRUE	FALSE	TRUE	No	14-15	No	0	0	0	0	0	0	0	0	0	0	0	0	0	0	0	0	0	0	0	0	0	0	0	0	0	0	413
1120	19867	11.3	62099579	Control	5	FALSE	TRUE	FALSE	No	11-12	No	0	0	0	0	0	0	0	0	0	0	0	0	0	0	0	0	0	0	0	0	0	0	0	0	0	0	2582
1121	19870	11.2	83492	Control	2	TRUE	FALSE	FALSE	No	11-12	No	0	0	0	0	0	0	0	0	0	0	0	0	0	0	0	0	0	0	0	0	0	0	0	0	0	0	747
1122	19874	12.1	25643247	Control	7	FALSE	FALSE	FALSE	No	12-13	No	0	0	0	0	0	0	0	0	0	0	0	0	0	0	0	0	0	0	0	0	0	0	0	0	0	0	129
1123	19875	11.6	20806101	Control	7	NA	NA	NA	Yes	11-12	No	0	0	0	0	0	0	0	0	0	0	0	1	0	0	0	0	0	0	0	0	0	0	0	0	0	1	100
1124	19877	10.2	1923327	Control	3	FALSE	TRUE	FALSE	No	10-11	No	0	0	0	0	0	0	0	0	0	0	0	0	0	0	0	0	0	0	0	0	0	0	0	0	0	0	2652
1125	19883	13.9	8280106	Control	9	FALSE	FALSE	FALSE	Yes	13-14	No	0	0	0	0	0	0	0	0	0	0	0	0	0	0	0	0	0	0	0	7	0	0	0	0	0	7	225
1126	19884	14.3	116399268	Control	NA	FALSE	FALSE	FALSE	Yes	14-15	NA	0	0	0	0	0	0	0	0	0	0	0	80	37	0	0	0	0	13	0	0	0	0	210	0	0	340	10007
1127	19889	16.7	1878286	Control	NA	FALSE	FALSE	FALSE	No	16-17	NA	0	0	0	0	0	0	0	0	0	0	0	0	0	0	0	0	0	0	0	0	0	0	0	0	0	0	1737
1128	19890	16.7	1144355	T1D	NA	FALSE	FALSE	FALSE	Yes	16-17	NA	0	0	0	0	0	0	0	0	0	24	0	0	0	0	11	0	64	0	0	0	0	0	0	0	0	99	988
1129	19891	12.2	247456	Control	2	FALSE	TRUE	FALSE	Yes	12-13	No	0	0	0	0	0	0	0	0	0	0	0	0	0	0	0	0	0	0	0	0	0	2	0	0	0	2	2439
1130	20207	10.1	3939711	Control	NA	FALSE	FALSE	FALSE	No	10-11	NA	0	0	0	0	0	0	0	0	0	0	0	0	0	0	0	0	0	0	0	0	0	0	0	0	0	0	5847
1131	20213	11.9	63740506	Control	8	FALSE	FALSE	FALSE	No	11-12	No	0	0	0	0	0	0	0	0	0	0	0	0	0	0	0	0	0	0	0	0	0	0	0	0	0	0	6483
1132	20221	12.7	22364206	Control	9	FALSE	FALSE	FALSE	Yes	12-13	No	0	0	0	0	0	0	0	0	0	0	0	0	0	0	0	0	1	0	0	0	0	0	0	0	0	1	8339
1133	20233	12.2	70533409	Control	NA	TRUE	FALSE	FALSE	No	12-13	NA	0	0	0	0	0	0	0	0	0	0	0	0	0	0	0	0	0	0	0	0	0	0	0	0	0	0	139
1134	20234	18.3	428200711	Control	9	NA	NA	NA	No	18-X	No	0	0	0	0	0	0	0	0	0	0	0	0	0	0	0	0	0	0	0	0	0	0	0	0	0	0	1274
1135	20235	11.4	19475268	Control	8	FALSE	FALSE	FALSE	No	11-12	No	0	0	0	0	0	0	0	0	0	0	0	0	0	0	0	0	0	0	0	0	0	0	0	0	0	0	1079
1136	20238	12.1	135068699	Control	7	FALSE	FALSE	FALSE	No	12-13	No	0	0	0	0	0	0	0	0	0	0	0	0	0	0	0	0	0	0	0	0	0	0	0	0	0	0	742
1137	20253	NA	1398453	Control	NA	TRUE	FALSE	FALSE	Yes	NaN	NA	0	0	7	0	0	0	0	0	0	0	0	0	2	0	0	0	0	0	0	0	0	0	0	0	0	9	1058
1138	20254	12.9	26858510	Control	9	FALSE	FALSE	FALSE	No	12-13	No	0	0	0	0	0	0	0	0	0	0	0	0	0	0	0	0	0	0	0	0	0	0	0	0	0	0	554
1139	20255	11.7	71149129	Control	6	FALSE	TRUE	FALSE	No	11-12	No	0	0	0	0	0	0	0	0	0	0	0	0	0	0	0	0	0	0	0	0	0	0	0	0	0	0	1449
1140	20256	12.7	85024809	Control	7	TRUE	FALSE	FALSE	No	12-13	No	0	0	0	0	0	0	0	0	0	0	0	0	0	0	0	0	0	0	0	0	0	0	0	0	0	0	943
1141	20264	12.5	12109259	Control	9	FALSE	FALSE	FALSE	No	12-13	No	0	0	0	0	0	0	0	0	0	0	0	0	0	0	0	0	0	0	0	0	0	0	0	0	0	0	2366
1142	20267	12.9	13004337	Control	7	TRUE	FALSE	FALSE	Yes	12-13	No	0	0	0	0	0	0	0	0	0	0	0	0	0	0	4	0	47	0	0	0	0	0	0	0	0	51	3562
1143	20273	4.6	4698456	Control	4	TRUE	FALSE	TRUE	No	4-5	No	0	0	0	0	0	0	0	0	0	0	0	0	0	0	0	0	0	0	0	0	0	0	0	0	0	0	8
1144	20274	12.2	336797164	Control	8	FALSE	TRUE	FALSE	No	12-13	No	0	0	0	0	0	0	0	0	0	0	0	0	0	0	0	0	0	0	0	0	0	0	0	0	0	0	1167
1145	20277	12.9	52193559	Control	9	FALSE	FALSE	FALSE	No	12-13	No	0	0	0	0	0	0	0	0	0	0	0	0	0	0	0	0	0	0	0	0	0	0	0	0	0	0	1860
1146	20282	10.9	330636	Control	9	TRUE	TRUE	FALSE	Yes	10-11	No	0	0	0	0	0	0	0	0	0	0	0	0	0	0	0	0	0	0	0	8	0	0	0	0	0	8	4
1147	20288	13	127345143	Control	9	TRUE	FALSE	FALSE	No	12-13	No	0	0	0	0	0	0	0	0	0	0	0	0	0	0	0	0	0	0	0	0	0	0	0	0	0	0	2078
1148	20290	12.5	9270263	Control	9	FALSE	TRUE	FALSE	Yes	12-13	No	0	13	2	0	0	0	0	0	0	0	0	0	0	0	0	0	0	0	0	0	0	0	0	0	0	15	2947
1149	20293	14.3	25069497	Control	8	FALSE	FALSE	FALSE	Yes	14-15	No	0	0	0	0	0	0	0	0	0	0	0	0	0	0	0	0	0	0	0	70	0	0	0	0	0	70	1656
1150	20296	12.2	13141264	Control	8	FALSE	TRUE	FALSE	No	12-13	No	0	0	0	0	0	0	0	0	0	0	0	0	0	0	0	0	0	0	0	0	0	0	0	0	0	0	581
1151	20298	12.7	2133882	Control	6	FALSE	FALSE	TRUE	No	12-13	No	0	0	0	0	0	0	0	0	0	0	0	0	0	0	0	0	0	0	0	0	0	0	0	0	0	0	1759
1152	20299	12.7	483525	Control	9	FALSE	FALSE	FALSE	No	12-13	No	0	0	0	0	0	0	0	0	0	0	0	0	0	0	0	0	0	0	0	0	0	0	0	0	0	0	5001
1153	20301	NA	89083638	NA	NA	FALSE	FALSE	FALSE	No	NaN	NA	0	0	0	0	0	0	0	0	0	0	0	0	0	0	0	0	0	0	0	0	0	0	0	0	0	0	727
1154	20303	12	3144394	Control	NA	FALSE	FALSE	FALSE	No	11-12	NA	0	0	0	0	0	0	0	0	0	0	0	0	0	0	0	0	0	0	0	0	0	0	0	0	0	0	1457
1155	20304	12.6	220449	Control	9	FALSE	FALSE	FALSE	No	12-13	No	0	0	0	0	0	0	0	0	0	0	0	0	0	0	0	0	0	0	0	0	0	0	0	0	0	0	28
1156	20308	10.3	144578400	Control	9	FALSE	FALSE	FALSE	No	10-11	No	0	0	0	0	0	0	0	0	0	0	0	0	0	0	0	0	0	0	0	0	0	0	0	0	0	0	2881
1157	20309	11.7	3431764	Control	8	FALSE	TRUE	FALSE	No	11-12	No	0	0	0	0	0	0	0	0	0	0	0	0	0	0	0	0	0	0	0	0	0	0	0	0	0	0	550
1158	20315	13.5	4054883	Control	9	FALSE	FALSE	FALSE	No	13-14	No	0	0	0	0	0	0	0	0	0	0	0	0	0	0	0	0	0	0	0	0	0	0	0	0	0	0	1038
1159	20319	10.9	15545395	Control	9	FALSE	FALSE	FALSE	No	10-11	No	0	0	0	0	0	0	0	0	0	0	0	0	0	0	0	0	0	0	0	0	0	0	0	0	0	0	4730
1160	20321	10.2	12013579	Control	9	NA	NA	NA	Yes	10-11	No	0	0	0	0	0	0	0	0	0	0	0	0	1	0	0	0	0	0	0	0	0	199	0	0	0	200	7850
1161	20322	12.3	11169991	Control	8	FALSE	FALSE	TRUE	No	12-13	No	0	0	0	0	0	0	0	0	0	0	0	0	0	0	0	0	0	0	0	0	0	0	0	0	0	0	1459
1162	20329	10.2	18426708	Control	9	TRUE	FALSE	FALSE	No	10-11	No	0	0	0	0	0	0	0	0	0	0	0	0	0	0	0	0	0	0	0	0	0	0	0	0	0	0	222
1163	20332	12	108965479	Control	8	NA	NA	NA	No	11-12	No	0	0	0	0	0	0	0	0	0	0	0	0	0	0	0	0	0	0	0	0	0	0	0	0	0	0	5348
1164	20335	12.4	7129027	Control	9	TRUE	FALSE	FALSE	Yes	12-13	No	0	0	0	0	0	73	0	0	0	0	0	4	0	0	0	0	0	0	0	1	0	0	0	0	0	78	2539
1165	20340	13.1	9784161	Control	NA	FALSE	FALSE	FALSE	No	13-14	NA	0	0	0	0	0	0	0	0	0	0	0	0	0	0	0	0	0	0	0	0	0	0	0	0	0	0	3013
1166	20343	11.9	9346105	Control	9	NA	NA	NA	Yes	11-12	No	0	0	0	1	0	0	0	0	0	0	0	0	0	0	0	0	0	0	0	0	0	0	0	0	0	1	1037
1167	20355	12.1	68163755	Control	9	FALSE	TRUE	FALSE	No	12-13	No	0	0	0	0	0	0	0	0	0	0	0	0	0	0	0	0	0	0	0	0	0	0	0	0	0	0	847
1168	20357	11.8	2852486	Control	9	FALSE	FALSE	FALSE	No	11-12	No	0	0	0	0	0	0	0	0	0	0	0	0	0	0	0	0	0	0	0	0	0	0	0	0	0	0	137
1169	20363	13	101840505	Control	7	NA	NA	NA	No	12-13	No	0	0	0	0	0	0	0	0	0	0	0	0	0	0	0	0	0	0	0	0	0	0	0	0	0	0	5406
1170	20367	13.6	18141617	Control	8	NA	NA	NA	No	13-14	No	0	0	0	0	0	0	0	0	0	0	0	0	0	0	0	0	0	0	0	0	0	0	0	0	0	0	3970
1171	20372	12.6	5144328	Control	9	FALSE	FALSE	TRUE	No	12-13	No	0	0	0	0	0	0	0	0	0	0	0	0	0	0	0	0	0	0	0	0	0	0	0	0	0	0	541
1172	20374	11.5	62951345	Control	9	TRUE	FALSE	FALSE	No	11-12	No	0	0	0	0	0	0	0	0	0	0	0	0	0	0	0	0	0	0	0	0	0	0	0	0	0	0	1027
1173	20378	10.1	62624762	Control	NA	TRUE	FALSE	FALSE	Yes	10-11	NA	0	0	0	0	0	0	0	0	0	0	0	0	133	0	0	0	0	0	0	0	0	2	0	1	0	136	874
1174	20379	12.6	14179016	Control	8	TRUE	FALSE	FALSE	Yes	12-13	No	0	0	0	0	0	0	0	0	0	0	0	0	0	0	0	0	0	0	0	1	0	0	0	0	0	1	1398
1175	20380	14.2	20335519	Control	8	FALSE	FALSE	FALSE	No	14-15	No	0	0	0	0	0	0	0	0	0	0	0	0	0	0	0	0	0	0	0	0	0	0	0	0	0	0	1778
1176	20386	14.4	2815833	Control	NA	FALSE	TRUE	FALSE	No	14-15	NA	0	0	0	0	0	0	0	0	0	0	0	0	0	0	0	0	0	0	0	0	0	0	0	0	0	0	491
1177	20395	10.4	9855147	Control	9	FALSE	FALSE	FALSE	No	10-11	No	0	0	0	0	0	0	0	0	0	0	0	0	0	0	0	0	0	0	0	0	0	0	0	0	0	0	2102
1178	20398	11.2	1533888	Control	9	FALSE	FALSE	FALSE	Yes	11-12	No	0	0	17	0	0	0	0	0	0	0	0	0	0	0	0	0	0	0	0	0	0	0	0	0	0	17	1542
1179	20410	10.7	609987	Control	NA	FALSE	FALSE	TRUE	No	10-11	NA	0	0	0	0	0	0	0	0	0	0	0	0	0	0	0	0	0	0	0	0	0	0	0	0	0	0	522
1180	20411	11.9	20548308	Control	8	FALSE	FALSE	FALSE	No	11-12	No	0	0	0	0	0	0	0	0	0	0	0	0	0	0	0	0	0	0	0	0	0	0	0	0	0	0	8091
1181	20412	10.2	7862196	Control	NA	TRUE	FALSE	FALSE	Yes	10-11	NA	0	0	0	0	0	0	0	0	0	0	0	0	7	0	0	0	5	0	0	0	0	0	254	0	0	266	3854
1182	20415	13.7	6963126	Control	9	TRUE	TRUE	FALSE	No	13-14	No	0	0	0	0	0	0	0	0	0	0	0	0	0	0	0	0	0	0	0	0	0	0	0	0	0	0	1039
1183	20428	4.9	169699436	Control	NA	FALSE	FALSE	FALSE	No	4-5	NA	0	0	0	0	0	0	0	0	0	0	0	0	0	0	0	0	0	0	0	0	0	0	0	0	0	0	1070
1184	20440	13.1	102247132	Control	8	FALSE	FALSE	FALSE	No	13-14	No	0	0	0	0	0	0	0	0	0	0	0	0	0	0	0	0	0	0	0	0	0	0	0	0	0	0	749
1185	20444	12	214042232	Control	NA	TRUE	TRUE	FALSE	Yes	11-12	NA	0	0	0	0	0	0	0	0	0	0	0	0	0	0	3	0	23	0	339	0	4	142	0	0	0	511	5769
1186	20445	12.3	254208161	Control	2	TRUE	FALSE	FALSE	No	12-13	No	0	0	0	0	0	0	0	0	0	0	0	0	0	0	0	0	0	0	0	0	0	0	0	0	0	0	2101
1187	20449	13.4	78433042	Control	7	FALSE	FALSE	FALSE	No	13-14	No	0	0	0	0	0	0	0	0	0	0	0	0	0	0	0	0	0	0	0	0	0	0	0	0	0	0	1082
1188	20468	9.7	87328196	Control	9	FALSE	TRUE	FALSE	Yes	9-10	No	0	0	10	0	0	0	0	0	26	0	0	14	35	0	0	0	106	12	0	0	0	32	0	0	0	235	5177
1189	20484	NA	192640358	Control	6	FALSE	TRUE	FALSE	Yes	NaN	NA	0	0	0	0	1	0	0	0	0	0	0	0	0	0	0	0	0	0	0	0	0	0	0	0	0	1	681
1190	20486	12.7	16036564	Control	9	NA	NA	NA	Yes	12-13	No	0	0	0	0	2	0	0	0	0	0	0	0	1	0	0	0	0	0	0	0	0	0	0	0	0	3	908
1191	20487	10	119933495	Control	NA	FALSE	FALSE	TRUE	Yes	9-10	NA	0	0	0	0	0	15	0	0	0	0	0	0	0	0	0	0	0	0	0	0	0	0	0	0	0	15	2685
1192	20497	12	81031212	Control	4	FALSE	TRUE	FALSE	No	11-12	No	0	0	0	0	0	0	0	0	0	0	0	0	0	0	0	0	0	0	0	0	0	0	0	0	0	0	406
1193	20499	10.2	6349415	Control	9	TRUE	FALSE	FALSE	No	10-11	No	0	0	0	0	0	0	0	0	0	0	0	0	0	0	0	0	0	0	0	0	0	0	0	0	0	0	1265
1194	20510	9.7	13631043	Control	7	TRUE	FALSE	TRUE	No	9-10	No	0	0	0	0	0	0	0	0	0	0	0	0	0	0	0	0	0	0	0	0	0	0	0	0	0	0	665
1195	20518	12.4	812115	Control	7	NA	NA	NA	No	12-13	No	0	0	0	0	0	0	0	0	0	0	0	0	0	0	0	0	0	0	0	0	0	0	0	0	0	0	543
1196	20522	NA	341208028	Control	9	FALSE	FALSE	FALSE	Yes	NaN	NA	0	0	0	0	0	0	0	0	0	0	0	0	0	0	12	0	79	0	0	0	0	0	0	0	0	91	9352
1197	20524	13.2	32535276	Control	8	NA	NA	NA	Yes	13-14	No	0	0	0	0	0	6	0	0	0	0	0	0	0	0	0	0	0	0	0	0	0	0	0	0	0	6	1641
1198	20530	13.2	83528876	Control	8	NA	NA	NA	No	13-14	No	0	0	0	0	0	0	0	0	0	0	0	0	0	0	0	0	0	0	0	0	0	0	0	0	0	0	396
1199	20535	10.2	89342926	JIA	2	FALSE	FALSE	FALSE	Yes	10-11	No	0	0	59	0	0	0	0	0	0	0	0	0	0	0	0	0	0	0	0	0	0	0	0	0	0	59	1380
1200	20547	12.8	93433904	Celiac	9	FALSE	FALSE	FALSE	Yes	12-13	No	0	0	0	0	0	0	0	0	0	0	0	0	0	0	0	0	0	0	0	2	0	0	0	0	0	2	1437
1201	20558	12.5	182808624	Control	7	FALSE	TRUE	FALSE	Yes	12-13	No	0	0	0	0	0	0	0	0	0	0	0	0	4	0	0	0	0	0	0	0	0	0	0	0	0	4	648
1202	20563	13	468323739	Control	8	FALSE	TRUE	FALSE	No	12-13	No	0	0	0	0	0	0	0	0	0	0	0	0	0	0	0	0	0	0	0	0	0	0	0	0	0	0	282
1203	20564	11.8	49684048	Control	9	NA	NA	NA	No	11-12	No	0	0	0	0	0	0	0	0	0	0	0	0	0	0	0	0	0	0	0	0	0	0	0	0	0	0	280
1204	20566	10	213707602	Control	7	FALSE	TRUE	FALSE	Yes	9-10	No	0	0	0	0	0	23	0	0	0	0	0	0	0	0	0	0	0	0	0	0	0	0	0	0	0	23	410
1205	20570	12.4	1244707	Control	8	FALSE	FALSE	FALSE	Yes	12-13	No	0	0	0	0	5	0	0	0	0	0	0	0	0	0	0	0	0	0	0	0	0	0	0	0	0	5	88
1206	20572	12.4	528471296	Control	9	TRUE	TRUE	FALSE	No	12-13	No	0	0	0	0	0	0	0	0	0	0	0	0	0	0	0	0	0	0	0	0	0	0	0	0	0	0	3994
1207	20573	12	51985385	Control	9	FALSE	FALSE	FALSE	Yes	11-12	No	0	0	0	0	2	0	0	0	0	0	0	0	0	0	0	0	0	0	0	0	0	0	0	0	0	2	880
1208	20574	19.8	463233692	Control	7	NA	NA	NA	No	18-X	No	0	0	0	0	0	0	0	0	0	0	0	0	0	0	0	0	0	0	0	0	0	0	0	0	0	0	639
1209	20578	10.3	137723819	Control	1	TRUE	FALSE	FALSE	Yes	10-11	No	0	0	121	0	0	0	0	0	0	0	0	0	0	0	0	0	0	0	0	0	0	0	0	0	0	121	465
1210	20581	12.4	9598548	Control	3	TRUE	TRUE	FALSE	No	12-13	No	0	0	0	0	0	0	0	0	0	0	0	0	0	0	0	0	0	0	0	0	0	0	0	0	0	0	0
1211	20587	12.3	304114066	Control	2	FALSE	FALSE	FALSE	No	12-13	No	0	0	0	0	0	0	0	0	0	0	0	0	0	0	0	0	0	0	0	0	0	0	0	0	0	0	273
1212	20594	10	54668853	Control	8	TRUE	FALSE	FALSE	No	9-10	No	0	0	0	0	0	0	0	0	0	0	0	0	0	0	0	0	0	0	0	0	0	0	0	0	0	0	664
1213	20601	11.1	137962308	Control	NA	TRUE	FALSE	FALSE	Yes	11-12	NA	0	0	1	0	17	0	0	0	0	0	0	0	0	0	0	0	0	0	0	0	0	0	0	0	0	18	311
1214	20612	13.5	239378784	Control	8	NA	NA	NA	No	13-14	No	0	0	0	0	0	0	0	0	0	0	0	0	0	0	0	0	0	0	0	0	0	0	0	0	0	0	0
1215	20620	12.3	15022185	Control	6	FALSE	FALSE	FALSE	No	12-13	No	0	0	0	0	0	0	0	0	0	0	0	0	0	0	0	0	0	0	0	0	0	0	0	0	0	0	1141
1216	20625	12.4	4600527	Control	3	TRUE	FALSE	FALSE	No	12-13	No	0	0	0	0	0	0	0	0	0	0	0	0	0	0	0	0	0	0	0	0	0	0	0	0	0	0	4402
1217	20626	12.4	13426187	Control	3	TRUE	FALSE	FALSE	No	12-13	No	0	0	0	0	0	0	0	0	0	0	0	0	0	0	0	0	0	0	0	0	0	0	0	0	0	0	1698
1218	20634	12.4	400544074	Celiac	8	FALSE	FALSE	FALSE	No	12-13	No	0	0	0	0	0	0	0	0	0	0	0	0	0	0	0	0	0	0	0	0	0	0	0	0	0	0	2153
1219	20644	11.2	181368602	Control	9	FALSE	FALSE	FALSE	Yes	11-12	No	0	0	13	0	0	0	0	0	0	0	0	0	0	9	2	0	35	0	0	0	0	0	0	0	0	59	3247
1220	20645	13.8	4505115	Control	6	FALSE	TRUE	FALSE	No	13-14	No	0	0	0	0	0	0	0	0	0	0	0	0	0	0	0	0	0	0	0	0	0	0	0	0	0	0	42
1221	20650	12.4	432475156	Control	9	FALSE	TRUE	FALSE	No	12-13	No	0	0	0	0	0	0	0	0	0	0	0	0	0	0	0	0	0	0	0	0	0	0	0	0	0	0	393
1222	20651	13.5	7125085	Control	9	FALSE	FALSE	FALSE	No	13-14	No	0	0	0	0	0	0	0	0	0	0	0	0	0	0	0	0	0	0	0	0	0	0	0	0	0	0	2773
1223	20658	12.1	63230297	Control	9	FALSE	FALSE	FALSE	No	12-13	No	0	0	0	0	0	0	0	0	0	0	0	0	0	0	0	0	0	0	0	0	0	0	0	0	0	0	778
1224	20661	14.4	147595436	Control	4	FALSE	FALSE	FALSE	No	14-15	No	0	0	0	0	0	0	0	0	0	0	0	0	0	0	0	0	0	0	0	0	0	0	0	0	0	0	1175
1225	20663	12.4	1658241	Control	7	FALSE	FALSE	FALSE	Yes	12-13	No	0	0	0	0	0	0	0	0	0	0	0	0	0	0	0	0	0	0	0	1	0	0	0	0	0	1	939
1226	20666	10.9	56238716	Control	7	FALSE	TRUE	FALSE	No	10-11	No	0	0	0	0	0	0	0	0	0	0	0	0	0	0	0	0	0	0	0	0	0	0	0	0	0	0	3448
1227	20667	12	70049920	Control	9	TRUE	FALSE	FALSE	Yes	11-12	No	0	0	0	0	0	0	0	0	0	0	0	0	0	0	0	0	0	0	0	1	0	0	0	0	0	1	5842
1228	20672	13	49841357	Control	6	FALSE	FALSE	FALSE	No	12-13	No	0	0	0	0	0	0	0	0	0	0	0	0	0	0	0	0	0	0	0	0	0	0	0	0	0	0	562
1229	20679	12.2	79344257	Control	9	FALSE	TRUE	FALSE	No	12-13	No	0	0	0	0	0	0	0	0	0	0	0	0	0	0	0	0	0	0	0	0	0	0	0	0	0	0	495
1230	20685	10.5	348881219	JIA	NA	FALSE	FALSE	FALSE	Yes	10-11	NA	0	0	0	0	0	0	0	0	0	0	0	0	0	0	6	0	42	0	0	0	0	0	0	0	0	48	1069
1231	20694	12.5	98782619	Control	8	NA	NA	NA	No	12-13	No	0	0	0	0	0	0	0	0	0	0	0	0	0	0	0	0	0	0	0	0	0	0	0	0	0	0	1321
1232	20804	12.2	123860442	Control	8	TRUE	FALSE	FALSE	No	12-13	No	0	0	0	0	0	0	0	0	0	0	0	0	0	0	0	0	0	0	0	0	0	0	0	0	0	0	2025
1233	20805	12.9	51155565	Control	2	NA	NA	NA	No	12-13	No	0	0	0	0	0	0	0	0	0	0	0	0	0	0	0	0	0	0	0	0	0	0	0	0	0	0	941
1234	20806	11.5	200918281	Control	9	FALSE	FALSE	FALSE	Yes	11-12	No	0	144	0	0	0	0	0	0	0	0	0	0	0	0	0	0	0	0	0	0	0	0	0	0	0	144	1538
1235	20807	10.1	43845133	Control	3	FALSE	FALSE	FALSE	No	10-11	No	0	0	0	0	0	0	0	0	0	0	0	0	0	0	0	0	0	0	0	0	0	0	0	0	0	0	1714
1236	20808	13.3	8556876	Control	8	NA	NA	NA	No	13-14	No	0	0	0	0	0	0	0	0	0	0	0	0	0	0	0	0	0	0	0	0	0	0	0	0	0	0	156
1237	20811	11.2	174897792	Control	9	FALSE	FALSE	FALSE	No	11-12	No	0	0	0	0	0	0	0	0	0	0	0	0	0	0	0	0	0	0	0	0	0	0	0	0	0	0	659
1238	20813	3.8	34709283	Control	NA	NA	NA	NA	Yes	3-4	NA	0	0	0	0	0	0	0	0	0	0	0	0	98	0	0	0	0	0	0	0	0	0	0	0	0	98	1659
1239	20815	11.5	995276	Control	9	TRUE	FALSE	FALSE	Yes	11-12	No	0	0	0	0	0	0	0	0	0	0	0	0	0	0	0	0	27	0	0	9	135	0	0	385	76	632	8643
1240	20816	14.4	4627414	Control	9	FALSE	TRUE	FALSE	No	14-15	No	0	0	0	0	0	0	0	0	0	0	0	0	0	0	0	0	0	0	0	0	0	0	0	0	0	0	356
1241	20817	13.1	35987993	Control	9	NA	NA	NA	No	13-14	No	0	0	0	0	0	0	0	0	0	0	0	0	0	0	0	0	0	0	0	0	0	0	0	0	0	0	1182
1242	20818	10.2	486346439	Control	9	FALSE	FALSE	FALSE	No	10-11	No	0	0	0	0	0	0	0	0	0	0	0	0	0	0	0	0	0	0	0	0	0	0	0	0	0	0	145
1243	20822	12.2	28496346	Control	9	FALSE	FALSE	FALSE	No	12-13	No	0	0	0	0	0	0	0	0	0	0	0	0	0	0	0	0	0	0	0	0	0	0	0	0	0	0	2089
1244	20823	12.4	229631488	Control	7	TRUE	FALSE	FALSE	No	12-13	No	0	0	0	0	0	0	0	0	0	0	0	0	0	0	0	0	0	0	0	0	0	0	0	0	0	0	60
1245	20829	5.4	235102768	Control	8	TRUE	FALSE	TRUE	Yes	5-6	Yes	0	0	0	0	0	0	0	0	0	0	0	0	6	0	8	0	67	0	0	0	16	0	0	0	0	97	1534
1246	20832	12.8	569215139	T1D	5	FALSE	TRUE	FALSE	No	12-13	No	0	0	0	0	0	0	0	0	0	0	0	0	0	0	0	0	0	0	0	0	0	0	0	0	0	0	5460
1247	20833	12.9	24690084	Control	9	FALSE	FALSE	FALSE	Yes	12-13	No	0	0	0	0	0	0	0	0	0	0	0	0	0	0	0	0	2	0	0	0	0	0	88	0	0	90	2647
1248	20834	11.1	136592038	Celiac	9	FALSE	FALSE	FALSE	No	11-12	No	0	0	0	0	0	0	0	0	0	0	0	0	0	0	0	0	0	0	0	0	0	0	0	0	0	0	2091
1249	20837	14	235102859	Control	9	TRUE	FALSE	FALSE	Yes	13-14	No	0	0	0	0	0	0	0	0	0	0	0	0	0	0	0	0	0	0	0	81	0	0	0	0	0	81	2406
1250	20839	12.4	104807379	Control	9	FALSE	FALSE	FALSE	No	12-13	No	0	0	0	0	0	0	0	0	0	0	0	0	0	0	0	0	0	0	0	0	0	0	0	0	0	0	796
1251	20845	11.6	171407239	Control	9	FALSE	FALSE	FALSE	No	11-12	No	0	0	0	0	0	0	0	0	0	0	0	0	0	0	0	0	0	0	0	0	0	0	0	0	0	0	2568
1252	20846	12.4	414946470	Control	9	NA	NA	NA	Yes	12-13	No	0	0	0	0	0	0	0	0	0	0	0	0	0	0	0	0	0	0	0	19	0	0	0	0	0	19	699
1253	20847	13.2	1657353	Control	9	NA	NA	NA	No	13-14	No	0	0	0	0	0	0	0	0	0	0	0	0	0	0	0	0	0	0	0	0	0	0	0	0	0	0	2378
1254	20848	12.2	248388483	Control	NA	FALSE	FALSE	FALSE	Yes	12-13	NA	0	0	0	0	0	0	0	0	0	0	0	0	0	0	0	0	5	0	0	0	0	0	0	0	0	5	2827
1255	20849	13.8	89526627	Control	6	FALSE	TRUE	FALSE	No	13-14	No	0	0	0	0	0	0	0	0	0	0	0	0	0	0	0	0	0	0	0	0	0	0	0	0	0	0	2605
1256	20850	13.2	255518682	Control	NA	FALSE	FALSE	TRUE	No	13-14	NA	0	0	0	0	0	0	0	0	0	0	0	0	0	0	0	0	0	0	0	0	0	0	0	0	0	0	316
1257	20853	10.4	1159053617	Control	7	FALSE	FALSE	FALSE	No	10-11	No	0	0	0	0	0	0	0	0	0	0	0	0	0	0	0	0	0	0	0	0	0	0	0	0	0	0	163
1258	20855	14.2	45613170	Control	8	FALSE	FALSE	FALSE	No	14-15	No	0	0	0	0	0	0	0	0	0	0	0	0	0	0	0	0	0	0	0	0	0	0	0	0	0	0	125
1259	20857	13.2	225821648	Control	9	TRUE	FALSE	FALSE	No	13-14	No	0	0	0	0	0	0	0	0	0	0	0	0	0	0	0	0	0	0	0	0	0	0	0	0	0	0	2557
1260	20863	13.1	64810972	Control	9	TRUE	TRUE	FALSE	No	13-14	No	0	0	0	0	0	0	0	0	0	0	0	0	0	0	0	0	0	0	0	0	0	0	0	0	0	0	1095
1261	20864	13.5	39064668	Control	9	FALSE	FALSE	TRUE	No	13-14	No	0	0	0	0	0	0	0	0	0	0	0	0	0	0	0	0	0	0	0	0	0	0	0	0	0	0	3704
1262	20866	13.2	7115876	Control	1	NA	NA	NA	Yes	13-14	No	0	0	0	0	0	0	0	0	0	0	0	0	0	1	0	0	0	0	0	0	0	0	0	0	0	1	602
1263	20867	11.9	78110381	Control	NA	TRUE	FALSE	FALSE	No	11-12	NA	0	0	0	0	0	0	0	0	0	0	0	0	0	0	0	0	0	0	0	0	0	0	0	0	0	0	3284
1264	20870	13.8	3796532	Control	9	NA	NA	NA	No	13-14	No	0	0	0	0	0	0	0	0	0	0	0	0	0	0	0	0	0	0	0	0	0	0	0	0	0	0	3577
1265	20876	12.4	136329336	Control	8	FALSE	FALSE	FALSE	No	12-13	No	0	0	0	0	0	0	0	0	0	0	0	0	0	0	0	0	0	0	0	0	0	0	0	0	0	0	13
1266	20879	9.8	1356157	Control	8	FALSE	FALSE	FALSE	Yes	9-10	No	0	1	0	0	0	0	0	0	0	0	0	0	0	0	0	0	0	2	0	0	0	0	0	0	0	3	2595
1267	20880	12.1	9611347	Control	6	FALSE	TRUE	FALSE	No	12-13	No	0	0	0	0	0	0	0	0	0	0	0	0	0	0	0	0	0	0	0	0	0	0	0	0	0	0	981
1268	20882	13.5	132925776	Control	9	FALSE	FALSE	FALSE	Yes	13-14	No	0	0	0	0	0	0	0	0	0	0	0	0	0	0	0	0	0	0	0	46	0	0	0	0	0	46	1770
1269	20885	9.8	133722278	Control	9	FALSE	FALSE	FALSE	No	9-10	No	0	0	0	0	0	0	0	0	0	0	0	0	0	0	0	0	0	0	0	0	0	0	0	0	0	0	12102
1270	20892	9.6	713137701	Control	9	FALSE	TRUE	FALSE	Yes	9-10	No	0	0	0	0	0	0	0	0	0	0	0	0	0	0	0	0	0	0	0	0	1	0	0	0	0	1	2064
1271	20893	15.4	74621717	Control	1	FALSE	TRUE	FALSE	Yes	15-16	No	0	0	0	0	0	0	0	0	0	0	0	0	0	0	24	0	155	0	0	0	0	0	0	0	0	179	4483
1272	20897	NA	24508812	T1D	6	FALSE	FALSE	FALSE	Yes	NaN	NA	0	0	0	0	0	0	0	0	0	0	0	0	95	0	0	0	0	0	0	0	0	0	0	0	0	95	7075
1273	20903	12.3	313642078	Control	7	FALSE	FALSE	TRUE	No	12-13	No	0	0	0	0	0	0	0	0	0	0	0	0	0	0	0	0	0	0	0	0	0	0	0	0	0	0	633
1274	20906	11.6	20864953	Control	6	NA	NA	NA	No	11-12	No	0	0	0	0	0	0	0	0	0	0	0	0	0	0	0	0	0	0	0	0	0	0	0	0	0	0	756
1275	20917	12.6	183321881	Control	8	FALSE	FALSE	FALSE	No	12-13	No	0	0	0	0	0	0	0	0	0	0	0	0	0	0	0	0	0	0	0	0	0	0	0	0	0	0	682
1276	20918	12	475531182	Control	9	FALSE	FALSE	TRUE	No	11-12	No	0	0	0	0	0	0	0	0	0	0	0	0	0	0	0	0	0	0	0	0	0	0	0	0	0	0	5869
1277	20919	12.1	648181085	Control	NA	FALSE	FALSE	FALSE	Yes	12-13	NA	0	0	0	0	0	0	0	0	0	0	0	0	16	2	0	0	2	0	0	3	0	0	0	0	0	23	2446
1278	20920	12.1	25690825	Control	1	TRUE	FALSE	FALSE	No	12-13	No	0	0	0	0	0	0	0	0	0	0	0	0	0	0	0	0	0	0	0	0	0	0	0	0	0	0	2
1279	21018	12.4	213897456	Control	4	NA	NA	NA	No	12-13	No	0	0	0	0	0	0	0	0	0	0	0	0	0	0	0	0	0	0	0	0	0	0	0	0	0	0	0
1280	21021	0.9	183496648	Control	NA	NA	NA	NA	No	0-1	NA	0	0	0	0	0	0	0	0	0	0	0	0	0	0	0	0	0	0	0	0	0	0	0	0	0	0	2
1281	21022	10.3	282246884	Control	8	FALSE	FALSE	FALSE	No	10-11	No	0	0	0	0	0	0	0	0	0	0	0	0	0	0	0	0	0	0	0	0	0	0	0	0	0	0	608
1282	21024	NA	287090055	Control	7	FALSE	FALSE	FALSE	Yes	NaN	NA	0	0	0	0	0	0	0	0	0	0	0	0	0	0	0	0	0	78	0	0	0	0	0	0	0	78	10948
1283	21026	12.3	79413588	Control	NA	FALSE	TRUE	FALSE	No	12-13	NA	0	0	0	0	0	0	0	0	0	0	0	0	0	0	0	0	0	0	0	0	0	0	0	0	0	0	2736
1284	21030	9.8	40072118	Control	3	FALSE	FALSE	FALSE	No	9-10	No	0	0	0	0	0	0	0	0	0	0	0	0	0	0	0	0	0	0	0	0	0	0	0	0	0	0	511
1285	21035	12.4	3304300	Control	1	FALSE	FALSE	FALSE	No	12-13	No	0	0	0	0	0	0	0	0	0	0	0	0	0	0	0	0	0	0	0	0	0	0	0	0	0	0	1771
1286	21041	NA	83628511	Control	NA	FALSE	FALSE	FALSE	No	NaN	NA	0	0	0	0	0	0	0	0	0	0	0	0	0	0	0	0	0	0	0	0	0	0	0	0	0	0	1872
1287	21043	9.9	192515329	Control	9	TRUE	FALSE	FALSE	No	9-10	No	0	0	0	0	0	0	0	0	0	0	0	0	0	0	0	0	0	0	0	0	0	0	0	0	0	0	2014
1288	21044	10.4	253092044	Control	6	TRUE	FALSE	FALSE	No	10-11	No	0	0	0	0	0	0	0	0	0	0	0	0	0	0	0	0	0	0	0	0	0	0	0	0	0	0	1566
1289	21046	13.1	59513583	Control	1	FALSE	FALSE	FALSE	No	13-14	No	0	0	0	0	0	0	0	0	0	0	0	0	0	0	0	0	0	0	0	0	0	0	0	0	0	0	885
1290	21047	16.2	168945549	Control	NA	FALSE	FALSE	FALSE	No	16-17	NA	0	0	0	0	0	0	0	0	0	0	0	0	0	0	0	0	0	0	0	0	0	0	0	0	0	0	1872
1291	21048	12.3	117611896	Control	9	FALSE	TRUE	FALSE	No	12-13	No	0	0	0	0	0	0	0	0	0	0	0	0	0	0	0	0	0	0	0	0	0	0	0	0	0	0	21
1292	21051	10	113229633	Control	5	FALSE	FALSE	TRUE	Yes	9-10	No	0	0	0	0	0	0	0	0	0	0	0	0	4	0	0	0	0	0	0	0	0	0	0	0	0	4	4
1293	21054	10.1	21887234	Control	NA	TRUE	FALSE	FALSE	Yes	10-11	NA	0	0	0	0	0	0	0	0	0	0	0	0	0	197	0	0	1268	0	0	0	0	0	0	0	0	1465	3685
1294	21056	12.3	76985342	Control	8	NA	NA	NA	No	12-13	No	0	0	0	0	0	0	0	0	0	0	0	0	0	0	0	0	0	0	0	0	0	0	0	0	0	0	863
1295	21059	10	2636334	Control	7	FALSE	FALSE	FALSE	No	9-10	No	0	0	0	0	0	0	0	0	0	0	0	0	0	0	0	0	0	0	0	0	0	0	0	0	0	0	732
1296	21061	9.8	209828016	Control	8	FALSE	FALSE	FALSE	No	9-10	No	0	0	0	0	0	0	0	0	0	0	0	0	0	0	0	0	0	0	0	0	0	0	0	0	0	0	889
1297	21062	NA	339983099	Control	NA	NA	NA	NA	Yes	NaN	NA	0	0	0	0	0	0	0	0	0	0	0	0	0	0	0	0	0	4	40	0	0	0	0	0	0	44	7244
1298	21063	12.1	4992473	Control	9	TRUE	FALSE	FALSE	Yes	12-13	No	0	0	0	0	0	31	0	0	0	0	0	0	0	0	0	0	0	0	0	0	0	0	0	0	0	31	1504
1299	21064	3.8	49360907	Chrons	6	FALSE	TRUE	TRUE	No	3-4	Yes	0	0	0	0	0	0	0	0	0	0	0	0	0	0	0	0	0	0	0	0	0	0	0	0	0	0	2433
1300	21065	10.5	164811251	Control	9	TRUE	FALSE	FALSE	Yes	10-11	No	0	0	1	0	0	0	0	0	0	0	0	0	0	1	12	0	69	191	0	0	490	19	0	0	0	783	6285
1301	21068	3.1	238763812	Control	8	FALSE	FALSE	FALSE	Yes	3-4	Yes	0	0	0	0	0	0	0	0	0	0	0	0	0	0	9	0	63	10	0	0	0	0	0	0	0	82	10739
1302	21069	10.2	274978173	Control	9	NA	NA	NA	Yes	10-11	No	0	0	0	0	0	0	0	0	0	0	0	0	0	0	0	0	3	0	0	0	0	0	0	0	0	3	7164
1303	21073	3.3	81270374	Control	7	TRUE	TRUE	FALSE	Yes	3-4	Yes	0	0	0	0	0	0	0	0	0	0	0	0	0	0	0	0	0	1	0	0	0	0	0	0	0	1	1912
1304	21074	11.7	362861018	Control	NA	FALSE	FALSE	FALSE	No	11-12	NA	0	0	0	0	0	0	0	0	0	0	0	0	0	0	0	0	0	0	0	0	0	0	0	0	0	0	89
1305	21081	10.9	386252658	Control	8	TRUE	FALSE	FALSE	No	10-11	No	0	0	0	0	0	0	0	0	0	0	0	0	0	0	0	0	0	0	0	0	0	0	0	0	0	0	4924
1306	21089	11.1	64562341	Control	7	FALSE	FALSE	FALSE	No	11-12	No	0	0	0	0	0	0	0	0	0	0	0	0	0	0	0	0	0	0	0	0	0	0	0	0	0	0	0
1307	21095	11.4	29887920	Control	9	FALSE	FALSE	FALSE	Yes	11-12	No	0	0	0	0	0	0	0	0	0	0	0	0	0	0	84	0	622	1810	0	0	1	3	0	0	0	2520	3147
1308	21096	9.9	173444427	Control	8	FALSE	FALSE	FALSE	No	9-10	No	0	0	0	0	0	0	0	0	0	0	0	0	0	0	0	0	0	0	0	0	0	0	0	0	0	0	2319
1309	21098	10.6	856921	Control	7	TRUE	FALSE	FALSE	No	10-11	No	0	0	0	0	0	0	0	0	0	0	0	0	0	0	0	0	0	0	0	0	0	0	0	0	0	0	362
1310	21100	0.3	41386181	Control	9	FALSE	TRUE	FALSE	No	0-1	Yes	0	0	0	0	0	0	0	0	0	0	0	0	0	0	0	0	0	0	0	0	0	0	0	0	0	0	10812
1311	21101	10.2	43934244	Control	6	TRUE	TRUE	FALSE	No	10-11	No	0	0	0	0	0	0	0	0	0	0	0	0	0	0	0	0	0	0	0	0	0	0	0	0	0	0	551
1312	21102	10.5	34568769	Control	9	FALSE	FALSE	TRUE	No	10-11	No	0	0	0	0	0	0	0	0	0	0	0	0	0	0	0	0	0	0	0	0	0	0	0	0	0	0	953
1313	21105	10.6	37072251	Control	8	FALSE	FALSE	FALSE	Yes	10-11	No	0	0	0	0	0	0	0	0	0	0	21	0	154	0	0	0	0	0	0	0	0	0	0	0	0	175	4108
1314	21107	12.9	2779098	Control	8	TRUE	TRUE	FALSE	No	12-13	No	0	0	0	0	0	0	0	0	0	0	0	0	0	0	0	0	0	0	0	0	0	0	0	0	0	0	968
1315	21425	12.2	181371900	Control	8	FALSE	FALSE	FALSE	Yes	12-13	No	0	0	1	0	0	0	0	0	0	0	0	0	0	0	0	0	0	0	0	0	0	0	0	0	0	1	2683
1316	21431	12.5	76990134	Control	8	TRUE	FALSE	TRUE	Yes	12-13	No	0	0	0	0	0	0	4	0	0	0	0	0	0	0	0	0	0	0	0	0	0	0	0	0	0	4	2587
1317	21432	13.1	249022918	Control	9	FALSE	TRUE	FALSE	No	13-14	No	0	0	0	0	0	0	0	0	0	0	0	0	0	0	0	0	0	0	0	0	0	0	0	0	0	0	1442
1318	21433	12.7	414898261	Control	9	TRUE	FALSE	FALSE	No	12-13	No	0	0	0	0	0	0	0	0	0	0	0	0	0	0	0	0	0	0	0	0	0	0	0	0	0	0	434
1319	21437	13.5	269267828	Control	9	TRUE	FALSE	FALSE	No	13-14	No	0	0	0	0	0	0	0	0	0	0	0	0	0	0	0	0	0	0	0	0	0	0	0	0	0	0	5130
1320	21450	12.3	87352735	Control	2	TRUE	FALSE	FALSE	No	12-13	No	0	0	0	0	0	0	0	0	0	0	0	0	0	0	0	0	0	0	0	0	0	0	0	0	0	0	1058
1321	21464	12.3	873749	Control	2	FALSE	FALSE	FALSE	No	12-13	No	0	0	0	0	0	0	0	0	0	0	0	0	0	0	0	0	0	0	0	0	0	0	0	0	0	0	421
1322	21466	12	3984805	Control	NA	FALSE	TRUE	FALSE	No	11-12	NA	0	0	0	0	0	0	0	0	0	0	0	0	0	0	0	0	0	0	0	0	0	0	0	0	0	0	0
1323	21470	11.9	597709383	Control	9	FALSE	FALSE	FALSE	Yes	11-12	No	0	0	3	0	0	0	0	0	0	0	0	0	0	0	1	0	19	29	0	0	0	108	0	0	0	160	3229
1324	21476	11.9	51009708	Control	9	TRUE	FALSE	TRUE	No	11-12	No	0	0	0	0	0	0	0	0	0	0	0	0	0	0	0	0	0	0	0	0	0	0	0	0	0	0	3448
1325	21478	12.9	51332062	Control	9	NA	NA	NA	Yes	12-13	No	0	0	769	0	0	0	0	0	0	0	0	0	0	0	0	0	0	0	0	3	0	0	0	0	0	772	358
1326	21823	14.9	9152767	Control	9	NA	NA	NA	No	14-15	No	0	0	0	0	0	0	0	0	0	0	0	0	0	0	0	0	0	0	0	0	0	0	0	0	0	0	850
1327	21826	13.5	93151365	Control	NA	FALSE	FALSE	FALSE	Yes	13-14	NA	0	0	0	0	0	0	0	0	0	0	0	0	0	0	0	0	0	0	0	1	0	0	0	0	0	1	2066
1328	21831	13.7	100926858	Control	8	FALSE	FALSE	FALSE	Yes	13-14	No	0	0	0	0	0	0	0	0	0	0	0	0	0	0	0	0	0	0	0	13	0	0	0	0	0	13	282
1329	21834	14.1	43846945	Control	8	NA	NA	NA	No	14-15	No	0	0	0	0	0	0	0	0	0	0	0	0	0	0	0	0	0	0	0	0	0	0	0	0	0	0	1039
1330	21836	13.5	101866379	Control	5	FALSE	FALSE	FALSE	No	13-14	No	0	0	0	0	0	0	0	0	0	0	0	0	0	0	0	0	0	0	0	0	0	0	0	0	0	0	1052
1331	21841	12.9	170175365	Control	2	NA	NA	NA	No	12-13	No	0	0	0	0	0	0	0	0	0	0	0	0	0	0	0	0	0	0	0	0	0	0	0	0	0	0	219
1332	21844	13.7	24945407	Control	9	FALSE	FALSE	FALSE	No	13-14	No	0	0	0	0	0	0	0	0	0	0	0	0	0	0	0	0	0	0	0	0	0	0	0	0	0	0	1566
1333	21845	13.8	588390813	Control	9	FALSE	TRUE	FALSE	No	13-14	No	0	0	0	0	0	0	0	0	0	0	0	0	0	0	0	0	0	0	0	0	0	0	0	0	0	0	2654
1334	21848	12.9	96039914	Control	8	FALSE	FALSE	TRUE	No	12-13	No	0	0	0	0	0	0	0	0	0	0	0	0	0	0	0	0	0	0	0	0	0	0	0	0	0	0	366
1335	21849	12	143045567	Control	9	FALSE	TRUE	FALSE	Yes	11-12	No	0	0	0	0	0	0	0	0	0	0	0	0	0	0	0	0	0	0	0	12	0	0	0	0	0	12	7788
1336	21853	13	110350977	Control	8	TRUE	FALSE	FALSE	No	12-13	No	0	0	0	0	0	0	0	0	0	0	0	0	0	0	0	0	0	0	0	0	0	0	0	0	0	0	330
1337	21855	12.4	151040266	Control	6	FALSE	FALSE	FALSE	No	12-13	No	0	0	0	0	0	0	0	0	0	0	0	0	0	0	0	0	0	0	0	0	0	0	0	0	0	0	828
1338	21859	10.2	56796082	Control	9	FALSE	FALSE	FALSE	Yes	10-11	No	0	0	100	0	0	0	0	0	0	0	0	1	8	0	3	0	10	0	0	0	0	0	0	14	0	136	2287
1339	21869	13.4	42659566	Control	9	FALSE	TRUE	FALSE	Yes	13-14	No	0	0	0	0	0	0	0	0	0	0	0	0	0	0	0	0	0	0	0	4	0	0	0	0	0	4	49
1340	21875	13.1	100230722	Control	2	FALSE	FALSE	FALSE	Yes	13-14	No	0	0	0	0	0	0	0	0	0	0	0	0	0	0	0	0	0	0	0	8	0	0	0	0	0	8	3230
1341	21876	13.7	139648392	Control	9	TRUE	FALSE	FALSE	No	13-14	No	0	0	0	0	0	0	0	0	0	0	0	0	0	0	0	0	0	0	0	0	0	0	0	0	0	0	803
1342	21877	12.5	346984130	Control	4	FALSE	FALSE	FALSE	No	12-13	No	0	0	0	0	0	0	0	0	0	0	0	0	0	0	0	0	0	0	0	0	0	0	0	0	0	0	667
1343	21879	13.2	459892	Control	9	TRUE	FALSE	FALSE	No	13-14	No	0	0	0	0	0	0	0	0	0	0	0	0	0	0	0	0	0	0	0	0	0	0	0	0	0	0	631
1344	21883	13.8	5132188	Control	9	FALSE	FALSE	FALSE	No	13-14	No	0	0	0	0	0	0	0	0	0	0	0	0	0	0	0	0	0	0	0	0	0	0	0	0	0	0	1452
1345	21884	14.3	107978618	Control	9	FALSE	FALSE	FALSE	Yes	14-15	No	0	0	0	0	0	0	0	0	0	0	0	0	1	0	0	0	0	0	0	0	0	0	0	0	0	1	434
1346	21890	12.4	3897680	Control	8	FALSE	FALSE	FALSE	Yes	12-13	No	0	0	0	0	0	0	0	0	0	0	0	0	0	0	0	0	0	0	0	39	0	0	0	0	0	39	2804
1347	21891	13.8	82204495	Control	8	FALSE	FALSE	FALSE	No	13-14	No	0	0	0	0	0	0	0	0	0	0	0	0	0	0	0	0	0	0	0	0	0	0	0	0	0	0	1662
1348	21892	13.3	125673201	Celiac	7	TRUE	FALSE	FALSE	No	13-14	No	0	0	0	0	0	0	0	0	0	0	0	0	0	0	0	0	0	0	0	0	0	0	0	0	0	0	600
1349	21896	13.4	449171867	Control	8	TRUE	TRUE	FALSE	No	13-14	No	0	0	0	0	0	0	0	0	0	0	0	0	0	0	0	0	0	0	0	0	0	0	0	0	0	0	1907
1350	21905	12.4	901063412	Control	7	FALSE	TRUE	FALSE	No	12-13	No	0	0	0	0	0	0	0	0	0	0	0	0	0	0	0	0	0	0	0	0	0	0	0	0	0	0	666
1351	21907	12.6	210531727	Control	3	NA	NA	NA	Yes	12-13	No	0	0	152	0	0	0	0	0	0	0	0	0	0	0	0	0	0	0	0	0	0	0	0	0	0	152	1346
1352	21908	13.8	61497750	Control	8	FALSE	FALSE	FALSE	No	13-14	No	0	0	0	0	0	0	0	0	0	0	0	0	0	0	0	0	0	0	0	0	0	0	0	0	0	0	1373
1353	21913	12.1	166336383	Control	8	FALSE	FALSE	FALSE	No	12-13	No	0	0	0	0	0	0	0	0	0	0	0	0	0	0	0	0	0	0	0	0	0	0	0	0	0	0	4324
1354	21914	12.9	428253800	Control	3	FALSE	FALSE	FALSE	No	12-13	No	0	0	0	0	0	0	0	0	0	0	0	0	0	0	0	0	0	0	0	0	0	0	0	0	0	0	1148
1355	21915	12.2	113851938	Control	6	NA	NA	NA	No	12-13	No	0	0	0	0	0	0	0	0	0	0	0	0	0	0	0	0	0	0	0	0	0	0	0	0	0	0	1227
1356	21916	14.5	42344963	Control	7	FALSE	FALSE	FALSE	Yes	14-15	No	0	0	0	0	0	0	0	3	0	0	4	0	1	0	0	0	0	0	0	0	0	0	0	0	0	8	363
1357	21919	14	57192786	Control	9	FALSE	FALSE	FALSE	No	13-14	No	0	0	0	0	0	0	0	0	0	0	0	0	0	0	0	0	0	0	0	0	0	0	0	0	0	0	505
1358	21925	13	8698019	Control	1	FALSE	FALSE	TRUE	No	12-13	No	0	0	0	0	0	0	0	0	0	0	0	0	0	0	0	0	0	0	0	0	0	0	0	0	0	0	1518
1359	21928	13.5	153123805	Chrons	9	NA	NA	NA	Yes	13-14	No	0	0	1	0	0	0	0	0	0	0	0	0	0	0	0	0	0	0	0	0	0	0	0	0	0	1	373
1360	21930	11.9	3655764	Control	9	FALSE	FALSE	FALSE	No	11-12	No	0	0	0	0	0	0	0	0	0	0	0	0	0	0	0	0	0	0	0	0	0	0	0	0	0	0	1643
1361	21931	14.5	29236886	Control	8	FALSE	FALSE	FALSE	No	14-15	No	0	0	0	0	0	0	0	0	0	0	0	0	0	0	0	0	0	0	0	0	0	0	0	0	0	0	1255
1362	21933	11.9	2506296	Control	6	TRUE	FALSE	FALSE	No	11-12	No	0	0	0	0	0	0	0	0	0	0	0	0	0	0	0	0	0	0	0	0	0	0	0	0	0	0	3582
1363	21937	13	12621807	Control	9	FALSE	FALSE	FALSE	Yes	12-13	No	0	0	0	0	0	0	0	0	0	0	0	0	7	0	1	0	20	0	0	0	0	0	0	0	0	28	1162
1364	21941	13.4	30302948	Control	9	FALSE	FALSE	FALSE	Yes	13-14	No	0	0	0	0	0	0	0	0	0	0	0	51	30	0	0	0	3	0	0	0	8	0	0	0	0	92	2985
1365	21942	13	156642753	Control	5	TRUE	TRUE	FALSE	Yes	12-13	No	0	0	0	0	0	0	0	0	0	0	0	0	1	0	0	0	0	0	0	0	0	0	0	0	0	1	2085
1366	21945	11.9	37598240	Control	2	FALSE	FALSE	FALSE	No	11-12	No	0	0	0	0	0	0	0	0	0	0	0	0	0	0	0	0	0	0	0	0	0	0	0	0	0	0	3531
1367	21950	14	10283465	Control	3	FALSE	FALSE	FALSE	No	13-14	No	0	0	0	0	0	0	0	0	0	0	0	0	0	0	0	0	0	0	0	0	0	0	0	0	0	0	1269
1368	21951	12.8	154630508	Control	9	FALSE	FALSE	TRUE	Yes	12-13	No	0	0	25	0	0	0	0	0	0	0	0	0	345	0	0	0	0	34	0	0	0	20	0	0	0	424	4759
1369	21954	11.7	138681719	Control	9	TRUE	FALSE	FALSE	No	11-12	No	0	0	0	0	0	0	0	0	0	0	0	0	0	0	0	0	0	0	0	0	0	0	0	0	0	0	1913
1370	21957	12.6	141384294	Control	9	FALSE	FALSE	FALSE	No	12-13	No	0	0	0	0	0	0	0	0	0	0	0	0	0	0	0	0	0	0	0	0	0	0	0	0	0	0	2587
1371	21959	13.4	128427347	Control	6	FALSE	FALSE	TRUE	No	13-14	No	0	0	0	0	0	0	0	0	0	0	0	0	0	0	0	0	0	0	0	0	0	0	0	0	0	0	39
1372	21962	12.5	135963373	Control	9	NA	NA	NA	Yes	12-13	No	0	0	0	0	0	0	0	0	0	0	0	0	0	0	0	0	5	0	0	0	0	0	0	0	0	5	783
1373	21966	12.1	41040705	Celiac	6	FALSE	TRUE	FALSE	No	12-13	No	0	0	0	0	0	0	0	0	0	0	0	0	0	0	0	0	0	0	0	0	0	0	0	0	0	0	1104
1374	21967	12.4	173098567	Control	NA	FALSE	FALSE	FALSE	No	12-13	NA	0	0	0	0	0	0	0	0	0	0	0	0	0	0	0	0	0	0	0	0	0	0	0	0	0	0	3277
1375	21970	12	84680006	Control	9	FALSE	TRUE	FALSE	Yes	11-12	No	0	0	0	0	0	10	0	0	0	0	1	0	0	0	0	0	0	0	0	0	0	0	0	0	0	11	1712
1376	21976	12.3	409750582	Control	6	FALSE	FALSE	FALSE	No	12-13	No	0	0	0	0	0	0	0	0	0	0	0	0	0	0	0	0	0	0	0	0	0	0	0	0	0	0	1942
1377	21977	12.3	8547893	Control	5	FALSE	FALSE	FALSE	No	12-13	No	0	0	0	0	0	0	0	0	0	0	0	0	0	0	0	0	0	0	0	0	0	0	0	0	0	0	212
1378	21978	13.7	5559192	Control	8	NA	NA	NA	Yes	13-14	No	0	0	3	0	0	0	0	0	0	0	0	0	0	0	0	0	0	0	0	0	0	0	0	0	0	3	1774
1379	21979	13.6	238673155	Control	9	FALSE	FALSE	FALSE	No	13-14	No	0	0	0	0	0	0	0	0	0	0	0	0	0	0	0	0	0	0	0	0	0	0	0	0	0	0	6802
1380	21984	13.6	250285251	Control	9	FALSE	FALSE	FALSE	No	13-14	No	0	0	0	0	0	0	0	0	0	0	0	0	0	0	0	0	0	0	0	0	0	0	0	0	0	0	1125
1381	21985	13.1	72513072	Control	9	TRUE	FALSE	FALSE	No	13-14	No	0	0	0	0	0	0	0	0	0	0	0	0	0	0	0	0	0	0	0	0	0	0	0	0	0	0	1065
1382	21987	11.7	283310133	Control	9	FALSE	FALSE	FALSE	Yes	11-12	No	0	0	114	0	0	0	0	0	0	0	0	0	0	0	0	0	0	0	0	0	0	0	0	22	6	142	23
1383	21991	14.9	264472221	Control	6	FALSE	FALSE	FALSE	Yes	14-15	No	0	0	0	0	0	0	0	0	0	0	0	0	1	0	0	0	0	0	0	0	0	0	0	0	0	1	1767
1384	21992	10	35328802	Control	9	FALSE	FALSE	FALSE	No	9-10	No	0	0	0	0	0	0	0	0	0	0	0	0	0	0	0	0	0	0	0	0	0	0	0	0	0	0	2452
1385	21994	13	220858494	Control	6	TRUE	FALSE	FALSE	No	12-13	No	0	0	0	0	0	0	0	0	0	0	0	0	0	0	0	0	0	0	0	0	0	0	0	0	0	0	1416
1386	21995	12.5	38925157	Control	9	NA	NA	NA	Yes	12-13	No	0	0	0	0	0	0	0	0	0	0	0	257	628	0	0	0	0	0	0	0	0	0	0	0	0	885	2127
1387	21996	14.6	58348042	Control	3	FALSE	TRUE	FALSE	No	14-15	No	0	0	0	0	0	0	0	0	0	0	0	0	0	0	0	0	0	0	0	0	0	0	0	0	0	0	5057
1388	22000	12.5	658657	T1D	NA	FALSE	FALSE	FALSE	No	12-13	NA	0	0	0	0	0	0	0	0	0	0	0	0	0	0	0	0	0	0	0	0	0	0	0	0	0	0	3971
1389	22001	11.8	35214062	Control	1	FALSE	FALSE	TRUE	No	11-12	No	0	0	0	0	0	0	0	0	0	0	0	0	0	0	0	0	0	0	0	0	0	0	0	0	0	0	2158
1390	22003	13.1	55709262	Control	1	TRUE	FALSE	FALSE	No	13-14	No	0	0	0	0	0	0	0	0	0	0	0	0	0	0	0	0	0	0	0	0	0	0	0	0	0	0	440
1391	22006	13.4	143915417	Control	9	FALSE	TRUE	FALSE	Yes	13-14	No	0	0	1	0	0	7	0	0	0	0	0	0	93	0	0	0	10	0	0	0	0	0	114	23	0	248	3121
1392	22010	16	430135109	Control	2	FALSE	FALSE	FALSE	No	15-16	No	0	0	0	0	0	0	0	0	0	0	0	0	0	0	0	0	0	0	0	0	0	0	0	0	0	0	2355
1393	22012	13.2	78416311	Control	9	NA	NA	NA	Yes	13-14	No	0	0	0	0	0	0	0	0	0	0	0	0	0	0	0	0	0	0	0	21	0	0	0	0	0	21	2114
1394	22016	12.3	18941919	Control	8	FALSE	TRUE	FALSE	Yes	12-13	No	0	0	0	0	0	0	0	0	0	0	0	0	0	0	0	0	0	0	0	22	0	0	0	0	0	22	1280
1395	22017	12	33906099	Control	NA	TRUE	FALSE	FALSE	No	11-12	NA	0	0	0	0	0	0	0	0	0	0	0	0	0	0	0	0	0	0	0	0	0	0	0	0	0	0	171
1396	22018	12.8	116414541	Control	3	NA	NA	NA	Yes	12-13	No	0	10	0	0	0	0	0	0	0	0	0	0	0	0	0	0	0	0	0	0	0	0	0	0	0	10	2542
1397	22021	15.3	4017590	Control	8	NA	NA	NA	Yes	15-16	No	0	0	0	0	0	0	0	3	0	0	0	0	7	0	0	0	0	0	0	12	0	0	0	0	0	22	937
1398	22027	13.2	13290340	Control	NA	FALSE	FALSE	TRUE	No	13-14	NA	0	0	0	0	0	0	0	0	0	0	0	0	0	0	0	0	0	0	0	0	0	0	0	0	0	0	1845
1399	22028	13.5	13294266	Control	9	TRUE	FALSE	FALSE	No	13-14	No	0	0	0	0	0	0	0	0	0	0	0	0	0	0	0	0	0	0	0	0	0	0	0	0	0	0	1880
1400	22031	12.8	1717244	Control	2	TRUE	FALSE	FALSE	Yes	12-13	No	0	0	0	0	0	6	0	0	0	0	0	0	0	0	0	0	0	0	0	0	0	0	0	0	0	6	1930
1401	22033	13.3	7268131	Control	9	FALSE	TRUE	FALSE	Yes	13-14	No	0	0	6	0	0	1	0	0	0	0	0	0	0	0	0	0	0	0	0	0	0	0	0	0	0	7	3895
1402	22034	12.7	7415232	Control	9	TRUE	FALSE	FALSE	No	12-13	No	0	0	0	0	0	0	0	0	0	0	0	0	0	0	0	0	0	0	0	0	0	0	0	0	0	0	624
1403	22035	12.4	2147599	Control	5	NA	NA	NA	No	12-13	No	0	0	0	0	0	0	0	0	0	0	0	0	0	0	0	0	0	0	0	0	0	0	0	0	0	0	3
1404	22036	12.7	3586422	Control	9	FALSE	FALSE	FALSE	No	12-13	No	0	0	0	0	0	0	0	0	0	0	0	0	0	0	0	0	0	0	0	0	0	0	0	0	0	0	1565
1405	22037	11.9	27601877	Control	9	FALSE	FALSE	FALSE	No	11-12	No	0	0	0	0	0	0	0	0	0	0	0	0	0	0	0	0	0	0	0	0	0	0	0	0	0	0	366
1406	22038	13.7	132885	Control	9	FALSE	FALSE	FALSE	Yes	13-14	No	0	0	0	0	0	76	0	0	0	0	0	0	0	0	0	0	0	0	0	0	0	0	0	0	0	76	1709
1407	22042	12.2	7265214	Control	9	FALSE	FALSE	TRUE	No	12-13	No	0	0	0	0	0	0	0	0	0	0	0	0	0	0	0	0	0	0	0	0	0	0	0	0	0	0	2370
1408	22051	13.3	582293	Control	8	FALSE	FALSE	FALSE	No	13-14	No	0	0	0	0	0	0	0	0	0	0	0	0	0	0	0	0	0	0	0	0	0	0	0	0	0	0	562
1409	22053	12.6	7385312	T1D	3	FALSE	FALSE	TRUE	No	12-13	No	0	0	0	0	0	0	0	0	0	0	0	0	0	0	0	0	0	0	0	0	0	0	0	0	0	0	1636
1410	22059	11.8	13338320	Control	6	FALSE	FALSE	FALSE	No	11-12	No	0	0	0	0	0	0	0	0	0	0	0	0	0	0	0	0	0	0	0	0	0	0	0	0	0	0	3869
1411	22062	12.4	1063595	Control	9	NA	NA	NA	Yes	12-13	No	0	0	0	0	0	0	0	0	0	0	0	0	0	0	0	0	0	0	0	13	0	0	0	0	0	13	2931
1412	22063	12.7	3067979	Control	3	FALSE	FALSE	FALSE	No	12-13	No	0	0	0	0	0	0	0	0	0	0	0	0	0	0	0	0	0	0	0	0	0	0	0	0	0	0	4316
1413	22065	13.2	2449257	Hypo.	9	FALSE	TRUE	FALSE	No	13-14	No	0	0	0	0	0	0	0	0	0	0	0	0	0	0	0	0	0	0	0	0	0	0	0	0	0	0	2079
1414	22068	13.2	36784634	Celiac	8	TRUE	FALSE	FALSE	Yes	13-14	No	0	0	0	0	0	0	0	0	0	4	0	0	0	0	0	0	0	0	0	0	0	0	0	0	0	4	372
1415	22069	12.3	7638603	Control	6	FALSE	FALSE	TRUE	No	12-13	No	0	0	0	0	0	0	0	0	0	0	0	0	0	0	0	0	0	0	0	0	0	0	0	0	0	0	2166
1416	22071	13.2	16695483	Control	6	FALSE	TRUE	FALSE	No	13-14	No	0	0	0	0	0	0	0	0	0	0	0	0	0	0	0	0	0	0	0	0	0	0	0	0	0	0	1142
1417	22073	12.3	671091	Control	9	FALSE	TRUE	TRUE	No	12-13	No	0	0	0	0	0	0	0	0	0	0	0	0	0	0	0	0	0	0	0	0	0	0	0	0	0	0	1139
1418	22078	12.5	9390	Control	3	FALSE	FALSE	TRUE	No	12-13	No	0	0	0	0	0	0	0	0	0	0	0	0	0	0	0	0	0	0	0	0	0	0	0	0	0	0	336
1419	22305	NA	5211067	Control	8	FALSE	TRUE	FALSE	No	NaN	NA	0	0	0	0	0	0	0	0	0	0	0	0	0	0	0	0	0	0	0	0	0	0	0	0	0	0	2880
1420	22306	14.2	2449972	Control	NA	NA	NA	NA	No	14-15	NA	0	0	0	0	0	0	0	0	0	0	0	0	0	0	0	0	0	0	0	0	0	0	0	0	0	0	2639
1421	22310	10.2	9349084	Control	9	FALSE	FALSE	TRUE	No	10-11	No	0	0	0	0	0	0	0	0	0	0	0	0	0	0	0	0	0	0	0	0	0	0	0	0	0	0	442
1422	22314	12.7	7737325	Control	7	TRUE	FALSE	FALSE	No	12-13	No	0	0	0	0	0	0	0	0	0	0	0	0	0	0	0	0	0	0	0	0	0	0	0	0	0	0	2914
1423	22317	NA	1692011	Control	8	NA	NA	NA	No	NaN	NA	0	0	0	0	0	0	0	0	0	0	0	0	0	0	0	0	0	0	0	0	0	0	0	0	0	0	728
1424	22319	10.1	75962183	Control	9	TRUE	FALSE	FALSE	Yes	10-11	No	0	0	0	0	0	2	0	0	0	0	0	0	0	0	0	0	0	0	0	0	0	0	0	0	0	2	5933
1425	22320	NA	3180586	Control	6	TRUE	FALSE	FALSE	Yes	NaN	NA	0	0	0	0	0	0	0	0	0	0	0	0	0	0	0	0	0	1	0	0	0	0	0	0	0	1	3240
1426	22326	10	1792668	Control	8	FALSE	FALSE	TRUE	Yes	9-10	No	55	275	0	0	0	0	0	0	0	0	0	0	2	0	0	0	0	0	0	0	0	0	0	0	0	332	1815
1427	22330	12.6	14681795	Control	7	FALSE	TRUE	FALSE	No	12-13	No	0	0	0	0	0	0	0	0	0	0	0	0	0	0	0	0	0	0	0	0	0	0	0	0	0	0	27
1428	22338	12.5	61905199	Control	9	NA	NA	NA	No	12-13	No	0	0	0	0	0	0	0	0	0	0	0	0	0	0	0	0	0	0	0	0	0	0	0	0	0	0	4836
1429	22341	12	28072870	JIA	9	TRUE	FALSE	FALSE	Yes	11-12	No	0	0	0	0	0	0	0	0	0	0	0	0	0	0	0	0	0	0	0	6	0	0	0	0	0	6	8622
1430	22342	12.7	19047917	Control	9	NA	NA	NA	No	12-13	No	0	0	0	0	0	0	0	0	0	0	0	0	0	0	0	0	0	0	0	0	0	0	0	0	0	0	3509
1431	22344	10.7	35022974	Control	9	FALSE	FALSE	FALSE	No	10-11	No	0	0	0	0	0	0	0	0	0	0	0	0	0	0	0	0	0	0	0	0	0	0	0	0	0	0	11
1432	22349	10.1	21487653	Control	9	TRUE	FALSE	FALSE	No	10-11	No	0	0	0	0	0	0	0	0	0	0	0	0	0	0	0	0	0	0	0	0	0	0	0	0	0	0	0
1433	22354	NA	9808226	Control	6	TRUE	FALSE	FALSE	No	NaN	NA	0	0	0	0	0	0	0	0	0	0	0	0	0	0	0	0	0	0	0	0	0	0	0	0	0	0	56
1434	22357	1.4	32982319	Control	8	TRUE	FALSE	FALSE	Yes	1-2	Yes	0	0	0	0	0	0	0	0	0	0	0	0	0	0	0	0	5	0	0	0	0	0	0	0	0	5	3637
1435	22369	12	820313	Control	8	TRUE	FALSE	FALSE	No	11-12	No	0	0	0	0	0	0	0	0	0	0	0	0	0	0	0	0	0	0	0	0	0	0	0	0	0	0	854
1436	22382	NA	39644647	Control	9	FALSE	FALSE	FALSE	Yes	NaN	NA	0	0	0	0	0	0	0	0	0	0	0	0	0	0	0	0	8	89	0	0	0	0	0	0	0	97	9518
1437	22384	10.1	12179281	Control	9	FALSE	FALSE	FALSE	Yes	10-11	No	0	0	0	0	0	0	0	0	0	0	0	0	0	0	1	0	5	0	0	0	0	0	0	0	0	6	2449
1438	22386	10.5	12228519	Control	9	TRUE	FALSE	FALSE	No	10-11	No	0	0	0	0	0	0	0	0	0	0	0	0	0	0	0	0	0	0	0	0	0	0	0	0	0	0	1139
1439	22393	NA	7872718	Control	6	NA	NA	NA	No	NaN	NA	0	0	0	0	0	0	0	0	0	0	0	0	0	0	0	0	0	0	0	0	0	0	0	0	0	0	3845
1440	22394	12.3	11700011	Control	6	FALSE	FALSE	FALSE	No	12-13	No	0	0	0	0	0	0	0	0	0	0	0	0	0	0	0	0	0	0	0	0	0	0	0	0	0	0	3687
1441	22395	0.5	341798	Control	9	FALSE	FALSE	FALSE	Yes	0-1	Yes	0	0	0	0	0	0	0	0	0	0	0	0	505	0	0	0	0	0	0	0	0	0	0	0	0	505	11450
1442	22399	NA	3933400	Control	8	TRUE	FALSE	FALSE	Yes	NaN	NA	0	0	0	0	0	0	0	0	0	0	0	0	0	0	324	0	2204	0	0	0	0	0	0	0	0	2528	9446
1443	22400	12.6	61350	Control	4	TRUE	FALSE	FALSE	No	12-13	No	0	0	0	0	0	0	0	0	0	0	0	0	0	0	0	0	0	0	0	0	0	0	0	0	0	0	1136
1444	22411	11.4	24214194	Control	1	FALSE	FALSE	FALSE	Yes	11-12	No	0	0	0	0	55	0	0	0	0	0	0	0	0	0	0	0	0	0	0	0	0	0	0	0	0	55	140
1445	22412	12.3	5071748	Control	9	FALSE	FALSE	FALSE	No	12-13	No	0	0	0	0	0	0	0	0	0	0	0	0	0	0	0	0	0	0	0	0	0	0	0	0	0	0	639
1446	22419	11.8	60451609	Control	9	FALSE	FALSE	FALSE	Yes	11-12	No	0	0	0	0	0	0	0	0	0	0	0	0	0	0	0	0	1	0	0	0	0	0	0	0	0	1	4583
1447	22421	10.2	49016281	Control	8	NA	NA	NA	No	10-11	No	0	0	0	0	0	0	0	0	0	0	0	0	0	0	0	0	0	0	0	0	0	0	0	0	0	0	976
1448	22441	NA	42609456	Control	5	TRUE	FALSE	FALSE	No	NaN	NA	0	0	0	0	0	0	0	0	0	0	0	0	0	0	0	0	0	0	0	0	0	0	0	0	0	0	2
1449	22445	10.3	6873678	Control	8	FALSE	FALSE	FALSE	No	10-11	No	0	0	0	0	0	0	0	0	0	0	0	0	0	0	0	0	0	0	0	0	0	0	0	0	0	0	937
1450	22446	NA	22561279	Control	8	FALSE	TRUE	TRUE	No	NaN	NA	0	0	0	0	0	0	0	0	0	0	0	0	0	0	0	0	0	0	0	0	0	0	0	0	0	0	37
1451	22450	10.2	11916667	Control	7	FALSE	FALSE	FALSE	Yes	10-11	No	0	0	0	0	0	0	0	0	0	0	0	0	3	0	0	0	0	0	0	0	0	0	0	0	0	3	3918
1452	22451	10.4	2781167	Control	1	FALSE	FALSE	FALSE	Yes	10-11	No	0	0	0	0	0	0	0	0	0	0	0	0	0	0	9	0	65	0	0	0	0	0	0	0	0	74	372
1453	22454	10.1	4234573	Control	9	FALSE	TRUE	FALSE	Yes	10-11	No	0	0	0	0	0	0	0	0	0	0	0	0	0	0	0	0	0	1	0	0	0	0	186	0	0	187	1536
1454	22462	NA	5383754	Control	NA	FALSE	FALSE	TRUE	Yes	NaN	NA	0	0	0	0	0	0	0	0	0	0	0	0	0	0	0	0	0	0	0	1	0	0	0	0	0	1	822
1455	22464	NA	21276040	Control	9	FALSE	FALSE	FALSE	No	NaN	NA	0	0	0	0	0	0	0	0	0	0	0	0	0	0	0	0	0	0	0	0	0	0	0	0	0	0	560
1456	22465	12.4	3976599	Control	9	FALSE	FALSE	FALSE	Yes	12-13	No	0	0	0	0	0	0	0	0	0	0	0	0	0	0	0	0	0	0	0	3	0	0	0	0	0	3	164
1457	22467	13.7	223470	Control	8	FALSE	TRUE	FALSE	Yes	13-14	No	0	0	0	0	0	0	0	0	0	0	0	0	0	0	0	0	0	0	0	17	0	0	0	0	0	17	517
1458	22473	11.3	20300761	Control	9	FALSE	FALSE	FALSE	Yes	11-12	No	0	0	0	0	0	0	0	0	0	0	0	0	0	0	0	0	0	0	0	2	0	0	0	0	0	2	599
1459	22488	10.2	1874211	Control	2	NA	NA	NA	Yes	10-11	No	0	0	0	0	0	0	0	0	0	0	0	0	0	0	0	0	0	0	0	2	0	0	0	0	0	2	1071
1460	22531	NA	68862035	NA	NA	FALSE	FALSE	FALSE	No	NaN	NA	0	0	0	0	0	0	0	0	0	0	0	0	0	0	0	0	0	0	0	0	0	0	0	0	0	0	3027
1461	22576	12.7	24898776	Control	8	FALSE	TRUE	TRUE	No	12-13	No	0	0	0	0	0	0	0	0	0	0	0	0	0	0	0	0	0	0	0	0	0	0	0	0	0	0	3818
1462	22592	10.1	2301656	Control	7	TRUE	FALSE	FALSE	Yes	10-11	No	0	0	0	13	0	0	0	405	7	0	0	0	7	0	0	0	0	0	0	2	0	0	0	0	0	434	1960
1463	22595	10.1	8740146	Control	NA	TRUE	FALSE	FALSE	No	10-11	NA	0	0	0	0	0	0	0	0	0	0	0	0	0	0	0	0	0	0	0	0	0	0	0	0	0	0	3492
1464	22600	NA	4070168	Control	9	FALSE	FALSE	FALSE	No	NaN	NA	0	0	0	0	0	0	0	0	0	0	0	0	0	0	0	0	0	0	0	0	0	0	0	0	0	0	5871
1465	22602	NA	2919763	NA	NA	FALSE	FALSE	FALSE	Yes	NaN	NA	0	0	0	0	0	0	0	0	0	0	0	0	1	0	0	0	0	0	0	0	0	0	0	0	0	1	1387
1466	22616	12.8	15695685	Control	9	NA	NA	NA	Yes	12-13	No	0	0	0	0	0	0	378	4	17	0	0	0	262	0	0	0	0	0	0	1	0	0	0	0	0	662	3566
1467	22620	12.5	101715587	Control	2	FALSE	FALSE	FALSE	No	12-13	No	0	0	0	0	0	0	0	0	0	0	0	0	0	0	0	0	0	0	0	0	0	0	0	0	0	0	984
1468	22629	14.1	5401245	Control	9	TRUE	FALSE	FALSE	No	14-15	No	0	0	0	0	0	0	0	0	0	0	0	0	0	0	0	0	0	0	0	0	0	0	0	0	0	0	310
1469	22635	14	45355890	Control	7	FALSE	TRUE	FALSE	No	13-14	No	0	0	0	0	0	0	0	0	0	0	0	0	0	0	0	0	0	0	0	0	0	0	0	0	0	0	179
1470	22643	3.4	27487633	Control	NA	TRUE	FALSE	TRUE	No	3-4	NA	0	0	0	0	0	0	0	0	0	0	0	0	0	0	0	0	0	0	0	0	0	0	0	0	0	0	13035
1471	22644	11.7	16399436	Control	8	FALSE	FALSE	FALSE	No	11-12	No	0	0	0	0	0	0	0	0	0	0	0	0	0	0	0	0	0	0	0	0	0	0	0	0	0	0	1160
1472	22652	11.1	110105	Control	9	FALSE	FALSE	FALSE	Yes	11-12	No	0	0	0	0	0	0	0	0	0	0	0	0	0	0	0	0	1	0	0	0	0	0	0	0	0	1	167
1473	22671	NA	14896530	Control	9	FALSE	FALSE	FALSE	Yes	NaN	NA	0	0	0	0	0	0	0	0	0	0	0	0	0	0	155	0	1040	41	0	0	0	0	0	0	0	1236	7731
1474	22673	12	211520	Control	4	FALSE	TRUE	TRUE	No	11-12	No	0	0	0	0	0	0	0	0	0	0	0	0	0	0	0	0	0	0	0	0	0	0	0	0	0	0	980
1475	22677	13.6	423793	Control	4	FALSE	FALSE	FALSE	No	13-14	No	0	0	0	0	0	0	0	0	0	0	0	0	0	0	0	0	0	0	0	0	0	0	0	0	0	0	1507
1476	22678	13.6	1025572	Control	5	FALSE	FALSE	FALSE	No	13-14	No	0	0	0	0	0	0	0	0	0	0	0	0	0	0	0	0	0	0	0	0	0	0	0	0	0	0	72
1477	22680	10.1	7099090	Control	9	FALSE	TRUE	FALSE	Yes	10-11	No	0	0	0	0	0	0	0	0	0	0	0	0	0	0	0	0	0	2	0	0	0	0	0	0	0	2	2876
1478	22686	12.6	20884873	Control	7	FALSE	FALSE	FALSE	No	12-13	No	0	0	0	0	0	0	0	0	0	0	0	0	0	0	0	0	0	0	0	0	0	0	0	0	0	0	2031
1479	22687	12.9	34008135	Control	9	TRUE	FALSE	FALSE	No	12-13	No	0	0	0	0	0	0	0	0	0	0	0	0	0	0	0	0	0	0	0	0	0	0	0	0	0	0	1005
1480	22693	12.4	11752704	Control	9	TRUE	TRUE	FALSE	No	12-13	No	0	0	0	0	0	0	0	0	0	0	0	0	0	0	0	0	0	0	0	0	0	0	0	0	0	0	5116
1481	22696	NA	1831080	Control	3	NA	NA	NA	Yes	NaN	NA	0	0	0	0	0	0	0	0	0	0	0	0	0	0	0	0	0	1	0	0	0	0	0	0	0	1	9
1482	22697	13	113673931	Control	1	TRUE	FALSE	FALSE	No	12-13	No	0	0	0	0	0	0	0	0	0	0	0	0	0	0	0	0	0	0	0	0	0	0	0	0	0	0	974
1483	22698	13.9	32248	Control	7	NA	NA	NA	No	13-14	No	0	0	0	0	0	0	0	0	0	0	0	0	0	0	0	0	0	0	0	0	0	0	0	0	0	0	764
1484	22701	11.6	2406507	Control	9	FALSE	TRUE	FALSE	Yes	11-12	No	0	0	0	0	0	0	3	0	0	0	0	0	4	0	0	0	0	0	0	0	0	0	0	0	0	7	7582
1485	22702	12.9	2181452	Control	7	FALSE	FALSE	FALSE	Yes	12-13	No	0	0	0	0	0	0	0	0	0	0	0	0	0	0	6	0	17	0	0	0	0	0	0	0	0	23	6513
1486	22705	13.1	74808862	Control	NA	TRUE	FALSE	FALSE	Yes	13-14	NA	0	0	0	0	0	0	0	0	0	0	0	0	0	0	0	0	2	0	0	0	0	0	0	0	0	2	1619
1487	22706	13.1	19032750	Control	NA	FALSE	FALSE	FALSE	Yes	13-14	NA	0	0	0	0	0	0	0	0	0	0	0	0	0	0	0	0	0	0	0	5	0	0	0	0	0	5	564
1488	22717	12.8	3961934	Control	7	TRUE	FALSE	FALSE	Yes	12-13	No	0	0	0	0	0	0	0	0	0	0	0	0	0	0	0	0	0	1	0	0	0	0	0	0	0	1	4182
1489	22719	12.5	15814339	Control	1	TRUE	FALSE	TRUE	Yes	12-13	No	0	0	0	0	0	0	0	0	0	0	0	0	20	0	0	0	0	0	0	0	0	0	0	0	0	20	4669
1490	22738	15.7	2753793	Control	9	FALSE	FALSE	FALSE	Yes	15-16	No	0	0	0	0	0	0	0	0	0	0	0	0	1	0	0	0	0	0	0	0	0	0	0	0	0	1	535
1491	22752	12.4	16673104	Control	9	TRUE	FALSE	FALSE	No	12-13	No	0	0	0	0	0	0	0	0	0	0	0	0	0	0	0	0	0	0	0	0	0	0	0	0	0	0	2766
1492	22776	11.8	29753519	Control	8	FALSE	FALSE	FALSE	No	11-12	No	0	0	0	0	0	0	0	0	0	0	0	0	0	0	0	0	0	0	0	0	0	0	0	0	0	0	414
1493	22779	12.3	40191595	Celiac	9	FALSE	FALSE	FALSE	No	12-13	No	0	0	0	0	0	0	0	0	0	0	0	0	0	0	0	0	0	0	0	0	0	0	0	0	0	0	4089
1494	22806	12.8	6653546	Control	9	FALSE	TRUE	FALSE	Yes	12-13	No	0	0	0	0	0	0	0	0	0	0	0	0	0	0	0	0	15	7	0	0	0	2	0	51	0	75	3616
1495	22810	12.2	1403204	Control	3	FALSE	FALSE	FALSE	Yes	12-13	No	0	0	0	0	0	0	0	0	0	0	0	18	15	0	0	0	0	0	0	0	0	0	0	0	0	33	4607
1496	22814	12.6	329554	Control	NA	FALSE	FALSE	FALSE	No	12-13	NA	0	0	0	0	0	0	0	0	0	0	0	0	0	0	0	0	0	0	0	0	0	0	0	0	0	0	2244
1497	22818	12.9	2641688	Control	6	FALSE	TRUE	FALSE	No	12-13	No	0	0	0	0	0	0	0	0	0	0	0	0	0	0	0	0	0	0	0	0	0	0	0	0	0	0	2941
1498	22819	12	2100993	Control	9	NA	NA	NA	No	11-12	No	0	0	0	0	0	0	0	0	0	0	0	0	0	0	0	0	0	0	0	0	0	0	0	0	0	0	1036
1499	22821	13.2	3487702	Control	2	FALSE	FALSE	FALSE	Yes	13-14	No	0	0	0	0	0	0	0	0	0	0	0	0	0	0	0	0	1	0	0	0	0	0	0	0	0	1	3092
1500	22826	11.1	10520739	Control	9	FALSE	TRUE	TRUE	Yes	11-12	No	0	0	0	0	0	0	0	0	0	0	0	0	1	0	0	0	0	0	0	0	0	0	0	0	0	1	3429
1501	22827	12.2	36246220	Control	8	FALSE	FALSE	FALSE	No	12-13	No	0	0	0	0	0	0	0	0	0	0	0	0	0	0	0	0	0	0	0	0	0	0	0	0	0	0	574
1502	22828	11.5	204776	Control	6	NA	NA	NA	No	11-12	No	0	0	0	0	0	0	0	0	0	0	0	0	0	0	0	0	0	0	0	0	0	0	0	0	0	0	2908
1503	22829	12.4	1735148	Control	7	TRUE	FALSE	FALSE	No	12-13	No	0	0	0	0	0	0	0	0	0	0	0	0	0	0	0	0	0	0	0	0	0	0	0	0	0	0	2593
1504	22831	10.1	4604241	Celiac	2	FALSE	FALSE	FALSE	No	10-11	No	0	0	0	0	0	0	0	0	0	0	0	0	0	0	0	0	0	0	0	0	0	0	0	0	0	0	1732
1505	22836	13	1576658	Control	9	FALSE	FALSE	FALSE	No	12-13	No	0	0	0	0	0	0	0	0	0	0	0	0	0	0	0	0	0	0	0	0	0	0	0	0	0	0	848
1506	22842	12.7	5572879	Control	NA	FALSE	FALSE	TRUE	No	12-13	NA	0	0	0	0	0	0	0	0	0	0	0	0	0	0	0	0	0	0	0	0	0	0	0	0	0	0	37
1507	22851	2.4	38389616	Control	9	NA	NA	NA	No	2-3	Yes	0	0	0	0	0	0	0	0	0	0	0	0	0	0	0	0	0	0	0	0	0	0	0	0	0	0	6128
1508	22866	12.5	26099647	Control	2	FALSE	TRUE	FALSE	Yes	12-13	No	0	0	0	0	0	2	0	0	0	0	0	0	0	0	0	0	0	0	0	0	0	0	0	0	0	2	4428
1509	22867	NA	189418	Control	NA	FALSE	FALSE	FALSE	No	NaN	NA	0	0	0	0	0	0	0	0	0	0	0	0	0	0	0	0	0	0	0	0	0	0	0	0	0	0	6786
1510	22872	13.3	9125275	Control	NA	TRUE	FALSE	FALSE	Yes	13-14	NA	0	0	0	0	0	0	0	0	0	0	0	0	898	0	42	0	194	7	0	0	0	0	0	0	0	1141	9369
1511	22879	13.4	20398704	Control	9	TRUE	FALSE	FALSE	No	13-14	No	0	0	0	0	0	0	0	0	0	0	0	0	0	0	0	0	0	0	0	0	0	0	0	0	0	0	529
1512	22880	NA	13293133	NA	NA	FALSE	FALSE	FALSE	No	NaN	NA	0	0	0	0	0	0	0	0	0	0	0	0	0	0	0	0	0	0	0	0	0	0	0	0	0	0	4897
1513	22881	13	4324775	Control	3	TRUE	FALSE	FALSE	No	12-13	No	0	0	0	0	0	0	0	0	0	0	0	0	0	0	0	0	0	0	0	0	0	0	0	0	0	0	863
1514	22885	12.4	1799555	Control	7	FALSE	FALSE	FALSE	Yes	12-13	No	0	0	0	0	0	0	0	0	0	0	0	0	0	0	0	0	0	0	0	2	0	0	0	0	0	2	6911
1515	22886	10	1048762	Control	5	FALSE	FALSE	FALSE	Yes	9-10	No	0	0	0	0	0	0	0	0	0	0	0	0	3	0	0	0	0	0	0	0	0	0	0	0	0	3	4320
1516	22892	12.2	27945909	Control	9	FALSE	FALSE	FALSE	Yes	12-13	No	0	0	0	0	0	0	0	0	0	0	0	0	0	0	0	0	0	0	0	71	0	0	0	0	0	71	1815
1517	22899	13	16935251	Control	NA	NA	NA	NA	No	12-13	NA	0	0	0	0	0	0	0	0	0	0	0	0	0	0	0	0	0	0	0	0	0	0	0	0	0	0	4014
1518	22900	12.1	579716	Control	3	NA	NA	NA	No	12-13	No	0	0	0	0	0	0	0	0	0	0	0	0	0	0	0	0	0	0	0	0	0	0	0	0	0	0	2
1519	22908	NA	15937890	Control	NA	FALSE	FALSE	TRUE	Yes	NaN	NA	0	0	0	0	0	0	0	0	0	0	0	0	0	0	0	0	0	0	0	1	0	0	0	0	0	1	5009
1520	22910	12.4	976651	Control	9	NA	NA	NA	No	12-13	No	0	0	0	0	0	0	0	0	0	0	0	0	0	0	0	0	0	0	0	0	0	0	0	0	0	0	3226
1521	22922	12.4	13600096	Control	6	FALSE	FALSE	FALSE	No	12-13	No	0	0	0	0	0	0	0	0	0	0	0	0	0	0	0	0	0	0	0	0	0	0	0	0	0	0	1071
1522	22923	12.4	184397	Control	6	NA	NA	NA	No	12-13	No	0	0	0	0	0	0	0	0	0	0	0	0	0	0	0	0	0	0	0	0	0	0	0	0	0	0	147
1523	22926	NA	3073520	Control	NA	FALSE	FALSE	FALSE	No	NaN	NA	0	0	0	0	0	0	0	0	0	0	0	0	0	0	0	0	0	0	0	0	0	0	0	0	0	0	416
1524	22933	12.8	13345695	Control	5	FALSE	FALSE	FALSE	No	12-13	No	0	0	0	0	0	0	0	0	0	0	0	0	0	0	0	0	0	0	0	0	0	0	0	0	0	0	6
1525	22935	NA	7340857	Control	9	NA	NA	NA	No	NaN	NA	0	0	0	0	0	0	0	0	0	0	0	0	0	0	0	0	0	0	0	0	0	0	0	0	0	0	3223
1526	22938	12.6	161518	Control	6	FALSE	FALSE	FALSE	Yes	12-13	No	0	0	0	0	0	0	0	0	0	0	0	0	0	0	0	0	0	0	0	3	0	0	0	0	0	3	1158
1527	22941	NA	5327800	Control	9	FALSE	FALSE	FALSE	No	NaN	NA	0	0	0	0	0	0	0	0	0	0	0	0	0	0	0	0	0	0	0	0	0	0	0	0	0	0	1989
1528	22945	9.9	9760863	Control	2	TRUE	FALSE	FALSE	No	9-10	No	0	0	0	0	0	0	0	0	0	0	0	0	0	0	0	0	0	0	0	0	0	0	0	0	0	0	2
1529	22953	12.4	895911	Control	7	TRUE	FALSE	FALSE	Yes	12-13	No	0	0	0	0	0	0	0	0	0	0	0	0	0	0	0	0	0	0	0	4	0	0	0	0	0	4	4576
1530	22958	12.8	10447819	Control	9	FALSE	FALSE	FALSE	No	12-13	No	0	0	0	0	0	0	0	0	0	0	0	0	0	0	0	0	0	0	0	0	0	0	0	0	0	0	2290
1531	22966	12.4	14414707	Control	9	FALSE	FALSE	FALSE	No	12-13	No	0	0	0	0	0	0	0	0	0	0	0	0	0	0	0	0	0	0	0	0	0	0	0	0	0	0	1810
1532	22967	12.4	7362659	Control	8	NA	NA	NA	No	12-13	No	0	0	0	0	0	0	0	0	0	0	0	0	0	0	0	0	0	0	0	0	0	0	0	0	0	0	1481
1533	22977	NA	9938265	Control	2	TRUE	TRUE	FALSE	Yes	NaN	NA	0	0	0	0	0	0	0	0	0	0	0	0	2	0	0	0	0	0	0	0	0	0	0	0	0	2	736
1534	22988	12.2	19425799	Control	7	NA	NA	NA	No	12-13	No	0	0	0	0	0	0	0	0	0	0	0	0	0	0	0	0	0	0	0	0	0	0	0	0	0	0	395
1535	22996	10.4	184735	Control	2	FALSE	FALSE	FALSE	No	10-11	No	0	0	0	0	0	0	0	0	0	0	0	0	0	0	0	0	0	0	0	0	0	0	0	0	0	0	1992
1536	23111	12.2	16873331	Control	7	FALSE	FALSE	FALSE	Yes	12-13	No	0	0	0	0	0	0	0	0	0	0	0	0	0	0	0	0	0	0	0	1	0	0	0	0	0	1	439
1537	23113	12	5153246	Control	3	TRUE	FALSE	FALSE	Yes	11-12	No	0	0	0	0	0	0	0	0	0	0	0	0	0	0	0	0	0	0	0	3	0	0	7	0	0	10	284
1538	23121	12.3	14971086	Control	6	TRUE	FALSE	FALSE	No	12-13	No	0	0	0	0	0	0	0	0	0	0	0	0	0	0	0	0	0	0	0	0	0	0	0	0	0	0	3918
1539	23203	7.3	620258	Control	6	NA	NA	NA	Yes	7-8	No	0	0	0	0	0	0	0	0	0	0	0	0	0	0	0	0	0	3	0	0	0	0	0	0	0	3	738
1540	23204	7.3	6589680	Control	6	FALSE	FALSE	FALSE	No	7-8	No	0	0	0	0	0	0	0	0	0	0	0	0	0	0	0	0	0	0	0	0	0	0	0	0	0	0	763
1541	23209	5.6	19143932	Control	9	TRUE	FALSE	FALSE	Yes	5-6	Yes	0	0	0	0	0	0	0	0	0	0	0	0	0	0	1	0	11	0	0	0	0	0	0	0	0	12	8203
1542	23210	11.1	22291310	Control	4	NA	NA	NA	No	11-12	No	0	0	0	0	0	0	0	0	0	0	0	0	0	0	0	0	0	0	0	0	0	0	0	0	0	0	236
1543	23216	5.7	31859143	Control	8	FALSE	FALSE	FALSE	No	5-6	Yes	0	0	0	0	0	0	0	0	0	0	0	0	0	0	0	0	0	0	0	0	0	0	0	0	0	0	11183
1544	23229	12.5	80889656	Control	NA	FALSE	FALSE	FALSE	No	12-13	NA	0	0	0	0	0	0	0	0	0	0	0	0	0	0	0	0	0	0	0	0	0	0	0	0	0	0	551
1545	23234	13.5	117383	Control	9	FALSE	FALSE	TRUE	No	13-14	No	0	0	0	0	0	0	0	0	0	0	0	0	0	0	0	0	0	0	0	0	0	0	0	0	0	0	4887
1546	23245	13.6	35199434	Control	NA	NA	NA	NA	No	13-14	NA	0	0	0	0	0	0	0	0	0	0	0	0	0	0	0	0	0	0	0	0	0	0	0	0	0	0	464
1547	23246	13.5	12288140	Control	NA	FALSE	FALSE	FALSE	Yes	13-14	NA	0	0	0	0	0	0	0	0	0	0	0	0	2	0	0	0	0	0	0	0	0	0	0	0	0	2	1040
1548	23249	13.1	12383347	Control	8	TRUE	FALSE	FALSE	Yes	13-14	No	0	0	0	1	0	0	0	0	0	0	0	0	0	0	0	0	0	0	0	0	0	0	0	0	0	1	207
1549	23252	5.8	11935621	Control	8	FALSE	FALSE	FALSE	No	5-6	Yes	0	0	0	0	0	0	0	0	0	0	0	0	0	0	0	0	0	0	0	0	0	0	0	0	0	0	4490
1550	23253	12.9	1099829	Control	NA	FALSE	FALSE	FALSE	No	12-13	NA	0	0	0	0	0	0	0	0	0	0	0	0	0	0	0	0	0	0	0	0	0	0	0	0	0	0	1515
1551	23254	13.8	10210400	Control	9	FALSE	FALSE	TRUE	Yes	13-14	No	0	0	0	0	0	0	0	0	0	0	0	0	2	0	0	0	0	0	0	6	0	0	0	0	0	8	4176
1552	23261	14.4	11631901	T1D	9	FALSE	FALSE	FALSE	Yes	14-15	No	0	0	0	0	0	1	0	0	0	0	0	0	0	0	0	0	0	0	0	0	0	0	0	0	0	1	3691
1553	23264	13.4	10876740	Control	NA	FALSE	FALSE	FALSE	Yes	13-14	NA	0	0	0	0	0	0	0	0	0	0	0	0	0	0	0	0	0	0	0	35	0	0	0	0	0	35	1627
1554	23273	NA	582667	Control	5	FALSE	FALSE	FALSE	No	NaN	NA	0	0	0	0	0	0	0	0	0	0	0	0	0	0	0	0	0	0	0	0	0	0	0	0	0	0	1987
1555	23274	NA	2633882	Control	NA	FALSE	FALSE	FALSE	Yes	NaN	NA	0	0	0	0	0	0	0	0	0	0	0	0	0	0	0	0	0	0	0	61	0	0	0	0	0	61	2154
1556	23279	13.1	9658077	Control	9	FALSE	FALSE	FALSE	Yes	13-14	No	0	0	0	0	0	0	0	0	0	0	0	0	0	0	0	0	0	0	0	0	0	0	1	0	0	1	2579
1557	23289	12.8	744763	Control	7	FALSE	FALSE	FALSE	No	12-13	No	0	0	0	0	0	0	0	0	0	0	0	0	0	0	0	0	0	0	0	0	0	0	0	0	0	0	804
1558	23290	5.2	12852345	Control	9	FALSE	FALSE	FALSE	Yes	5-6	Yes	0	0	0	0	0	0	0	0	0	0	0	0	0	0	0	0	0	0	0	2	0	0	0	0	0	2	8383
1559	23296	14.3	5550383	Control	8	FALSE	FALSE	FALSE	Yes	14-15	No	0	0	86	0	0	0	0	3	0	0	16	0	42	0	0	0	0	0	0	0	0	0	0	0	0	147	668
1560	23297	NA	4403847	Control	NA	FALSE	FALSE	FALSE	No	NaN	NA	0	0	0	0	0	0	0	0	0	0	0	0	0	0	0	0	0	0	0	0	0	0	0	0	0	0	70
1561	23300	11.5	23443493	Control	6	FALSE	FALSE	FALSE	No	11-12	No	0	0	0	0	0	0	0	0	0	0	0	0	0	0	0	0	0	0	0	0	0	0	0	0	0	0	886
1562	23322	11.8	80149688	Control	9	TRUE	TRUE	FALSE	Yes	11-12	No	0	0	0	0	0	0	0	0	0	0	0	0	0	0	4	0	33	21	0	0	49	0	0	0	0	107	5412
1563	23324	1.2	144365	Control	NA	NA	NA	NA	No	1-2	NA	0	0	0	0	0	0	0	0	0	0	0	0	0	0	0	0	0	0	0	0	0	0	0	0	0	0	674
1564	23330	NA	7213054	Celiac	9	FALSE	FALSE	FALSE	No	NaN	NA	0	0	0	0	0	0	0	0	0	0	0	0	0	0	0	0	0	0	0	0	0	0	0	0	0	0	1509
1565	23340	12.2	557270	Control	7	NA	NA	NA	No	12-13	No	0	0	0	0	0	0	0	0	0	0	0	0	0	0	0	0	0	0	0	0	0	0	0	0	0	0	589
1566	23342	12.6	718567	Celiac	1	FALSE	FALSE	TRUE	No	12-13	No	0	0	0	0	0	0	0	0	0	0	0	0	0	0	0	0	0	0	0	0	0	0	0	0	0	0	2884
1567	23346	5.7	76734546	Control	9	FALSE	FALSE	FALSE	Yes	5-6	Yes	0	0	0	0	0	0	0	0	0	0	0	0	28	0	0	0	0	0	0	0	0	0	0	0	0	28	6577
1568	23349	5.7	31331353	Control	8	FALSE	FALSE	FALSE	Yes	5-6	Yes	0	0	0	0	0	0	0	0	0	0	0	0	0	0	0	0	3	1	0	0	0	0	0	0	0	4	991
1569	23350	12.1	378376	Control	8	FALSE	TRUE	FALSE	No	12-13	No	0	0	0	0	0	0	0	0	0	0	0	0	0	0	0	0	0	0	0	0	0	0	0	0	0	0	2946
1570	23354	13.2	25266397	Control	NA	FALSE	FALSE	FALSE	No	13-14	NA	0	0	0	0	0	0	0	0	0	0	0	0	0	0	0	0	0	0	0	0	0	0	0	0	0	0	897
1571	23369	12.5	54332724	Control	6	NA	NA	NA	No	12-13	No	0	0	0	0	0	0	0	0	0	0	0	0	0	0	0	0	0	0	0	0	0	0	0	0	0	0	1770
1572	23721	32.7	64830	Control	3	TRUE	FALSE	FALSE	Yes	18-X	No	0	0	0	0	0	0	0	0	0	0	0	0	6	0	0	0	0	0	0	0	0	0	0	0	0	6	2097
1573	23724	10.9	70196911	Control	7	TRUE	FALSE	FALSE	No	10-11	No	0	0	0	0	0	0	0	0	0	0	0	0	0	0	0	0	0	0	0	0	0	0	0	0	0	0	27
1574	23953	10.3	25764461	Control	NA	FALSE	FALSE	FALSE	Yes	10-11	NA	0	0	0	0	0	0	0	0	0	0	0	0	0	0	0	0	6	0	0	0	0	168	0	0	0	174	6907
1575	23957	10.1	17718830	Control	5	FALSE	FALSE	FALSE	No	10-11	No	0	0	0	0	0	0	0	0	0	0	0	0	0	0	0	0	0	0	0	0	0	0	0	0	0	0	40
1576	23965	10	25795748	Control	9	FALSE	FALSE	FALSE	No	9-10	No	0	0	0	0	0	0	0	0	0	0	0	0	0	0	0	0	0	0	0	0	0	0	0	0	0	0	5529
1577	23972	11.5	4248541	Control	NA	FALSE	FALSE	FALSE	No	11-12	NA	0	0	0	0	0	0	0	0	0	0	0	0	0	0	0	0	0	0	0	0	0	0	0	0	0	0	2613
1578	23980	11.5	24940399	Control	5	FALSE	FALSE	FALSE	No	11-12	No	0	0	0	0	0	0	0	0	0	0	0	0	0	0	0	0	0	0	0	0	0	0	0	0	0	0	991
1579	23981	11.3	13665848	Control	4	TRUE	FALSE	FALSE	No	11-12	No	0	0	0	0	0	0	0	0	0	0	0	0	0	0	0	0	0	0	0	0	0	0	0	0	0	0	302
1580	23996	10.6	4913968	Control	NA	FALSE	FALSE	FALSE	Yes	10-11	NA	0	0	0	0	0	0	0	0	0	0	0	0	0	0	0	0	0	0	0	8	0	0	0	0	0	8	3266
1581	24039	13.7	6678724	Control	9	FALSE	FALSE	FALSE	Yes	13-14	No	0	0	0	0	0	0	0	0	0	0	0	0	2	0	0	0	0	0	0	0	0	0	0	0	0	2	3932
1582	24183	13.8	58915364	Control	NA	NA	NA	NA	Yes	13-14	NA	0	0	4	0	0	0	0	0	0	0	0	0	1	0	0	0	0	0	0	0	0	0	0	0	0	5	722
1583	24404	8.8	24521267	Control	5	FALSE	FALSE	FALSE	No	8-9	No	0	0	0	0	0	0	0	0	0	0	0	0	0	0	0	0	0	0	0	0	0	0	0	0	0	0	374
1584	24416	11.9	32339074	Control	9	FALSE	TRUE	FALSE	No	11-12	No	0	0	0	0	0	0	0	0	0	0	0	0	0	0	0	0	0	0	0	0	0	0	0	0	0	0	186
1585	24418	11.5	2352262	Control	8	FALSE	FALSE	FALSE	Yes	11-12	No	0	0	0	0	0	0	0	0	0	0	0	0	0	0	0	0	0	0	0	2	0	0	0	0	0	2	3428
1586	24427	11.8	97663	Control	NA	FALSE	TRUE	FALSE	No	11-12	NA	0	0	0	0	0	0	0	0	0	0	0	0	0	0	0	0	0	0	0	0	0	0	0	0	0	0	4543
1587	24428	10.8	16437497	Control	4	TRUE	TRUE	FALSE	No	10-11	No	0	0	0	0	0	0	0	0	0	0	0	0	0	0	0	0	0	0	0	0	0	0	0	0	0	0	663
1588	24604	14	93741349	Control	6	NA	NA	NA	No	13-14	No	0	0	0	0	0	0	0	0	0	0	0	0	0	0	0	0	0	0	0	0	0	0	0	0	0	0	110
1589	24608	13.5	28909869	Control	7	TRUE	FALSE	FALSE	No	13-14	No	0	0	0	0	0	0	0	0	0	0	0	0	0	0	0	0	0	0	0	0	0	0	0	0	0	0	1137
1590	24612	12.1	11213832	Control	9	FALSE	TRUE	FALSE	No	12-13	No	0	0	0	0	0	0	0	0	0	0	0	0	0	0	0	0	0	0	0	0	0	0	0	0	0	0	289
1591	24619	10.5	54562411	Control	9	NA	NA	NA	Yes	10-11	No	0	0	0	0	0	0	0	0	0	0	0	0	0	0	2	0	20	0	0	0	0	0	0	0	0	22	2196
1592	24624	11.7	8737592	Control	9	FALSE	FALSE	FALSE	No	11-12	No	0	0	0	0	0	0	0	0	0	0	0	0	0	0	0	0	0	0	0	0	0	0	0	0	0	0	518
1593	24627	12.5	48452338	Control	3	FALSE	FALSE	TRUE	Yes	12-13	No	0	0	0	0	0	0	0	0	0	0	0	0	3	0	0	0	0	0	0	0	0	0	0	0	0	3	2299
1594	24635	14	1335002	Control	9	FALSE	TRUE	FALSE	No	13-14	No	0	0	0	0	0	0	0	0	0	0	0	0	0	0	0	0	0	0	0	0	0	0	0	0	0	0	1739
1595	24639	12.2	29753	Control	8	FALSE	TRUE	FALSE	Yes	12-13	No	0	0	0	0	0	0	0	0	0	0	0	0	0	0	0	0	0	0	0	2	0	0	0	0	0	2	2602
1596	24645	11.4	853088	Control	9	FALSE	FALSE	FALSE	Yes	11-12	No	0	0	0	0	0	0	0	0	0	0	0	0	0	0	0	0	0	0	1	1	0	0	0	0	0	2	1144
1597	24651	11.2	5194806	Control	7	FALSE	TRUE	FALSE	No	11-12	No	0	0	0	0	0	0	0	0	0	0	0	0	0	0	0	0	0	0	0	0	0	0	0	0	0	0	1791
1598	24654	11.6	52387722	Control	9	TRUE	FALSE	FALSE	Yes	11-12	No	0	0	0	0	0	0	0	0	0	0	0	0	0	0	0	0	0	0	0	2	0	0	0	0	0	2	878
1599	24662	12.3	10192398	Control	8	FALSE	FALSE	TRUE	No	12-13	No	0	0	0	0	0	0	0	0	0	0	0	0	0	0	0	0	0	0	0	0	0	0	0	0	0	0	4732
1600	24664	10.1	165667	Control	1	FALSE	FALSE	FALSE	No	10-11	No	0	0	0	0	0	0	0	0	0	0	0	0	0	0	0	0	0	0	0	0	0	0	0	0	0	0	1243
1601	24681	12.3	436493	Control	8	FALSE	FALSE	FALSE	No	12-13	No	0	0	0	0	0	0	0	0	0	0	0	0	0	0	0	0	0	0	0	0	0	0	0	0	0	0	3050
1602	24684	11.4	15731674	Control	5	TRUE	FALSE	FALSE	No	11-12	No	0	0	0	0	0	0	0	0	0	0	0	0	0	0	0	0	0	0	0	0	0	0	0	0	0	0	271
